# Supplementary material for: Global Proteomic Changes Induced by the Epstein-Barr Virus Oncoproteins Latent Membrane Protein 1 and 2A
Source: mBio. 2018 Jun 19;9(3):e00959-18. doi: 10.1128/mBio.00959-18 (PMC6016245; doi:10.1128/mBio.00959-18)
Supplement: TABLE S1 [file mbo003183928st1.xls]

## Sheet: LMP1-noInhs
LMP1 without inhibitors
p-value	fold change	Gene names
0.000189034	2.066	NDRG1
0.000517333	2.22097	MYO1E
0.000750153	-1.57836	EIF3EIP
0.00110233	1.73913	UBE2V1
0.00111555	2.45857	CNP
0.0015378	-1.45379	HNRNPD
0.00289494	-2.69286	TERF2IP
0.0032523	-1.36303	HK1
0.00376062	-2.34547	CCDC47
0.00435602	-1.20934	ESYT2
0.0047596	2.40146	CALD1
0.00537601	1.17064	PSMD2
0.00595045	-1.90218	CSK
0.00650744	-1.77057	ZNF326
0.00673954	-1.85248	PDXP
0.0070068	-2.12573	THOC1
0.00802066	-1.31123	MTHFD1
0.00835064	1.62646	UGDH
0.00932352	2.13905	CAPG
0.0101885	1.67353	SRSF5
0.0102953	-1.67367	ICT1
0.0105558	-1.81033	SEC23B
0.010697	1.38551	CAPNS1
0.0110782	-1.51138	ARPC4
0.0112372	-1.39055	KRT18
0.0115499	1.98395	SERPINB5
0.0115699	-1.52427	MYBBP1A
0.0116324	1.41974	TXN
0.0119509	1.41039	WDR1
0.0119583	3.42653	HSPB1
0.0126104	-5.0599	XRCC1
0.0128585	1.27892	TBCB
0.0134567	-2.42264	TUBGCP3
0.0138153	-2.24521	PFAS
0.0139329	-1.56706	PCNA
0.0140407	1.74421	CS
0.014202	1.41755	DSP
0.0144162	1.5022	KCTD12
0.0145965	-1.79104	FARSB
0.0149703	-4.05578	VBP1
0.0150255	1.44788	MVP
0.0151245	1.4542	AKR1A1
0.015301	-1.15443	ZC3H4
0.0155812	-1.9756	BAG2
0.0165566	-1.63179	FTO
0.017739	12.9738	SARG
0.0178324	-1.239	RPE
0.0180626	1.50182	FAAH
0.0180747	-2.87034	ACACA
0.0185982	-3.90713	METTL11A
0.0191289	-1.54088	HMGB3
0.0191748	-1.26427	AARS
0.019238	-1.72803	PSMD8
0.0195209	1.23268	EIF2B4
0.0197674	-2.26712	LIG3
0.0198276	-1.94427	CHTOP
0.019844	-1.66705	HSPA14
0.0211919	-2.3444	IAH1
0.0212452	2.4811	PRKCDBP
0.0220719	-1.31459	PTGFRN
0.0222039	-1.49406	EIF4A1
0.0225502	-1.76339	RHO
0.0229467	1.43477	PHB
0.0237991	-1.3324	SORD
0.025068	-1.17749	PGK1
0.0256106	-1.80347	TACO1
0.0257146	-2.35342	USP14
0.0260849	-1.49026	USP5
0.0262997	1.62535	NDUFV3
0.0264551	1.58474	RAB1
0.0267221	-1.35249	RPL12
0.0268813	1.80513	TIA1
0.0272264	-1.67311	NUP155
0.0280854	1.7338	PGM3
0.0282104	1.68225	DDT
0.0292146	-2.47921	LAMB1
0.029489	-2.18269	TBCE
0.0303962	-1.75586	EIF2AK2
0.0304025	-1.18373	GTF2E2
0.0313617	1.5504	CNN2
0.0316964	-1.77012	LAMC1
0.0317081	-3.78565	RAP1B
0.0320229	1.29244	ACAA1
0.0328073	-2.15937	WDR36
0.0328473	-1.2969	DDX19A
0.0328693	-2.7175	CENPF
0.0329003	-1.22339	HNRNPAB
0.0329557	-2.22436	ALDOC
0.0330119	1.26945	SREK1
0.0330545	1.73135	SART1
0.0331299	4.69098	ATP5D
0.0342571	2.07622	ETHE1
0.0342894	-1.46785	MRPS23
0.0348345	-1.52092	STRN3
0.035152	1.48592	PNPO
0.0353305	2.029	SFN
0.0355026	-1.66413	FLOT2
0.0360462	-1.86461	GTPBP4
0.0373147	-1.98243	THOP1
0.0374481	1.49217	MAP4
0.037765	-3.23172	PPP6C
0.0382939	-2.56712	NCBP1
0.0387329	-1.65292	PRMT1
0.0390158	-1.85227	DNAJC7
0.0391282	2.23473	HEBP2
0.0396004	-1.27596	EHD4
0.0401301	-1.63969	FAH
0.0408169	2.57469	CCDC50
0.0411349	-1.64578	PLOD3
0.0418485	-1.22504	MAT2A
0.0427484	1.16244	ETFB
0.0435101	-1.52425	ILF2
0.0435552	-2.3418	ESYT1
0.0436536	1.59124	FERMT1
0.0437764	-1.23916	CAPN1
0.0442242	2.23394	RPRD1A
0.0443343	-2.20929	CLTA
0.0447765	5.78802	CA2
0.045867	-1.54238	ATP5H
0.0466595	1.4678	VCL
0.0467089	1.73363	EIF6
0.0471422	-1.43377	TOP1
0.0473565	1.69205	TPD52L1
0.047732	-3.08825	NGDN
0.0477661	1.72964	CLIC4
0.0486351	-1.90723	ATP6V1C1
0.0489238	-1.53187	GARS
0.0505068	-1.23348	ERH
0.0511058	1.43647	MYL6
0.0512991	2.1298	SERPINB1
0.0515502	1.44269	WASF2
0.0528981	-1.63676	PKP2
0.0529054	1.28591	LANCL1
0.0541938	-1.60672	COX5B
0.0544453	-1.44745	TXNDC5
0.0551277	-1.29902	HOOK3
0.0551303	-1.22213	EIF3S3
0.0565418	1.60413	MRPS36
0.057372	-1.86977	NDUFV1
0.058019	1.279	OSBPL3
0.0587151	-1.73931	EXOSC6
0.0593267	2.28357	NUCKS1
0.0594908	1.66789	YWHAZ
0.0596321	-1.71993	SLC25A10
0.0601728	4.22195	TYMP
0.0606038	-2.73144	RAB1A
0.0609368	-1.95466	EHD2
0.0621856	1.55675	CHMP5
0.0629985	1.36064	OXCT1
0.0634848	-1.56796	NUDT5
0.0642421	-1.94057	AP1M1
0.0646502	-1.29078	KRR1
0.0653657	1.30691	PLOD2
0.0657491	2.85815	STX12
0.0673364	-1.66846	TRMT112
0.0678469	-2.51858	NCAPD2
0.0687987	1.66567	RAB3GAP2
0.0688843	-1.77894	CSE1L
0.0688843	-2.36438	IDH2
0.0689604	-1.76815	DNAJC10
0.0694928	-1.79372	MSH6
0.0697301	1.15858	BRD4
0.0698297	-1.70194	RPS15A
0.0698699	-1.52373	TRMT6
0.0718059	-2.21891	FMR1
0.0719764	-1.58788	AK1
0.072788	-1.47205	CCT7
0.0736343	3.00985	EPS8L1
0.0739537	-1.92765	ADRBK1
0.0740014	-1.31607	DARS2
0.0741686	2.0339	AK3
0.0745538	-2.30379	MTDH
0.0757391	-1.93072	SSR4
0.0759539	1.22076	CORO1C
0.0761185	-3.84424	BRIX1
0.0764628	-2.28969	FASN
0.076662	-2.67298	COMT
0.0769325	-1.65867	TRA2A
0.0775586	-1.494	EIF2D
0.0776837	-1.8225	TCEA1
0.0779274	-1.58596	EEF1E1
0.078681	1.98455	TPM2
0.0790424	-1.44878	SLC39A10
0.0790934	1.53832	DYNLL1
0.0795646	1.41437	CTNNA1
0.080536	2.14883	DNAJB1
0.0806455	-1.68527	HRAS
0.0807793	3.28283	EEF1B2
0.0810644	5.02067	DST
0.0811933	2.52482	OCIAD2
0.0821826	-1.53205	NAP1L4b
0.0824252	1.14105	ARFGAP2
0.0835892	-1.83908	ANXA5
0.0840156	-1.28014	EPRS
0.0844462	-3.11241	PUS1
0.0845512	-1.79797	MCM3
0.0851138	-1.53169	RPN1
0.0851805	1.9724	EML2
0.0859726	-2.08583	CBX8
0.0861529	-1.1564	CSNK2A1
0.0865745	-1.99357	SSRP1
0.0867561	-2.61234	PLOD1
0.0875266	-1.5992	CORO1B
0.0882389	-2.34413	PTK7
0.0884464	-1.3139	RAB7A
0.088483	-1.66014	CCBL2
0.0890225	-2.4628	IMP3
0.0893162	1.50784	BZW2
0.0894705	1.6861	BAIAP2L1
0.0895241	-2.36726	RPA1
0.0896561	-1.47414	ADH5
0.0901633	-1.5471	CEBPD
0.0908134	7.3735	ALDH1A3
0.090985	-1.15389	EPS15
0.0912935	-1.58924	PUF60
0.0920365	2.13742	PTPN12
0.0923464	-1.38894	CTPS2
0.0924826	1.52877	NUP98
0.0933297	-1.73369	ATP6V1A
0.0934458	1.53998	RPL11
0.0942041	1.75236	EIF1AX
0.0943431	-1.94863	SCRIB
0.095032	1.61353	SCRN1
0.0952248	-1.46208	PRKDC
0.0952357	1.30182	SH3GLB1
0.0955961	-1.81972	CLNS1A
0.0956027	1.63991	NIT1
0.0956511	2.35259	TPP1
0.096574	1.81364	NRD1
0.0967542	1.52789	CTSB
0.0971315	-1.43449	POLR2B
0.0971762	-3.12077	DDOST
0.0972344	-1.62124	BSG
0.0973778	1.58499	G3BP2
0.0975798	-1.82799	SPR
0.0980618	-1.75328	CFL2
0.0980822	1.37007	PPTC7
0.0982223	2.03987	AHNAK2
0.0986325	-1.41081	MPST
0.0989191	-1.78978	ATP1A1
0.0991813	-1.55842	FKBP8
0.0993779	-1.36946	DDX46
0.0995337	1.73487	TNKS1BP1
0.0998803	-1.50513	TTC37
0.0999563	1.38787	KEAP1
0.100714	1.31106	MGEA5
0.102254	-1.83739	DDX19B
0.102478	1.68072	ANXA1
0.102906	-2.34049	RPL18A
0.104049	-1.15473	IMMT
0.104491	-2.67206	MCM5
0.105458	-1.51228	USO1
0.105753	-1.24306	IDH3B
0.105855	1.49979	HTRA2
0.105861	-1.74632	POLR2C
0.106436	1.99402	RBM5
0.107601	-1.20274	MOV10
0.108749	1.55359	SEC31A
0.110053	-2.31511	FRG1
0.110119	-1.85147	GSPT1
0.11063	-2.58546	RAB21
0.110675	-1.40258	HSPA4L
0.112179	-1.33281	BANF1
0.112704	1.30295	TUFM
0.114082	1.64194	QDPR
0.114223	-1.62671	ANKRD17
0.115283	1.55191	TMOD3
0.115465	2.17111	FAM125A
0.115602	-2.11283	RBM17
0.116069	1.67808	PDCD6IP
0.116837	1.13649	ABCF2
0.117063	1.15233	RAD50
0.11805	-2.17159	GORASP2
0.118156	-2.0136	CHMP4B
0.118205	1.88099	MRPS16
0.118886	1.51318	H2AFY2
0.119392	-2.58763	GLG1
0.119599	-1.46858	DHX9
0.120058	1.59749	MRPS17
0.120237	-1.81834	EXOSC10
0.120529	-1.4013	ATOX1
0.121587	-2.11231	SLC7A5
0.121744	1.7557	P4HA2
0.122154	2.90146	ZNF185
0.122339	-1.62586	ADPRHL2
0.12271	2.17984	HADHB
0.12283	-1.53667	NOL8
0.123353	-2.0415	FIP1L1
0.124255	-2.80704	EXOSC4
0.124263	1.60745	FLNB
0.124688	-1.7041	GANAB
0.124737	3.89667	DSG3
0.124781	-2.3501	DDX6
0.124995	-1.35694	PKM2
0.125086	1.60418	CECR5
0.125111	-1.59458	NT5DC1
0.125337	1.67325	P4HA1
0.126268	-2.03166	CPSF1
0.127548	-1.7018	MCM4
0.127941	-1.23355	ARPC1B
0.127958	-2.95365	USP7
0.129194	1.50965	UQCRC2
0.129979	2.01548	DGKA
0.131154	1.57337	QTRT1
0.131615	-3.4454	SUMO2
0.131759	-1.50131	PSMC4
0.131793	-1.37341	NDUFS6
0.131843	1.607	JUP
0.131967	3.02134	LSM4
0.132796	-1.1969	NDUFA2
0.133465	1.90591	POLR2E
0.133522	-1.19288	DDX50
0.133685	-1.58499	PDXDC1
0.133688	-1.85425	PTRH2
0.134216	1.69071	SRI
0.134431	-1.42389	GFPT1
0.1346	1.40188	HAGH
0.134982	-1.40739	DPF2
0.135818	1.7132	PSMC1
0.135845	-1.63985	SMARCD2
0.136184	-2.47389	GEMIN5
0.136483	-1.9379	XPO7
0.138123	-1.8013	UBE2I
0.138467	-1.56288	ALDH1B1
0.138752	1.4717	ESD
0.138769	-1.55549	ANP32B
0.138838	-2.57043	PRKCI
0.139476	1.46116	RCN1
0.139588	1.73875	NPM3
0.139799	1.27054	CYCS
0.139853	-1.31648	RAB2A
0.140663	-1.89394	CHORDC1
0.140764	1.82237	SDCBP2
0.141793	-1.73272	CIAO1
0.14214	-2.06862	BTF3L4
0.142358	-1.53955	RPS13
0.142828	-1.18838	ANP32A
0.143222	-1.43351	PPID
0.14328	-2.28712	VDAC1
0.143459	-2.07316	MOCOS
0.143492	1.28395	HSPA1
0.143826	1.68738	PPP1R18
0.144263	2.32498	NAPG
0.144464	1.4929	CKMT1
0.144987	1.28706	RBM12
0.145218	-1.88023	VPS35
0.145312	-1.17863	MCCC2
0.145587	-1.41173	VARS
0.145988	-1.53351	COPS4
0.146517	-1.68524	RPRD1B
0.148102	-1.63096	CTPS
0.148296	2.90744	ATP1B3
0.148318	-1.35997	POLDIP3
0.148806	-1.70299	HNRNPF
0.149216	-1.60075	LRPPRC
0.149233	-1.5397	IK
0.150759	-1.54595	COPB2
0.150839	-2.07294	NASP
0.152023	-1.35249	PFDN6
0.152044	1.17778	PRDX2
0.152305	1.13978	RPS25
0.15274	-2.28216	RPS24
0.153103	-1.27671	GMPS
0.154249	1.20161	LMNB2
0.154914	-1.7897	AFG3L2
0.155265	-1.33062	TBL3
0.155273	-1.30474	EIF3A
0.1557	2.50481	ENAH
0.156004	-1.9003	POR
0.156057	2.62894	PURA
0.157383	1.64329	CTTN
0.158383	1.15148	LDHB
0.158446	-1.61234	UFL1
0.158797	1.60567	CMPK1
0.160093	-1.1938	SERPINH1
0.160371	-2.64403	FAM192A
0.16073	1.49472	PNP
0.160881	1.88431	TPM4
0.161347	-1.8542	OAT
0.162386	-1.53078	BAZ1B
0.162807	1.36873	TRIM32
0.163231	-1.7369	RPSA
0.165178	-1.96292	PYGL
0.166277	1.49865	PGRMC2
0.16679	1.92502	S100A14
0.167081	-1.2272	UQCRB
0.167615	1.10099	RPLP2
0.167632	1.7385	LIMA1
0.169071	-1.66778	VPS16
0.169113	2.88336	CYB5R1
0.169414	-1.32347	DYNC1H1
0.169927	-2.08958	BIN1
0.170414	-1.21998	NIT2
0.170921	1.66424	CDC42EP4
0.171003	-1.90161	MCM6
0.17104	1.54396	DNPEP
0.171044	-1.25394	DRG1
0.171278	4.23253	PSAP
0.171944	1.20988	NOL7
0.17263	1.40327	ACTR3
0.172631	-1.47059	MYO1C
0.173803	-1.82461	RPL4
0.174785	1.05368	NAPA
0.174844	1.39955	TCEB2
0.17506	-2.06935	IPO4
0.175187	1.4977	EEA1
0.176269	1.72713	FAM91A1
0.17664	-1.41875	HIST1H2AC
0.176936	1.34625	2014-09-08
0.177165	2.91489	CALM2
0.178285	2.01752	DECR2
0.178373	-1.35835	FAM120A
0.178653	-1.73969	MSH2
0.178747	1.10904	PAIP1
0.17904	2.68375	EGFR
0.17937	2.26354	TUBA4A
0.179886	-1.87585	SLC25A5
0.180541	-1.50995	MRE11A
0.180606	-1.69904	BCAS2
0.181934	-1.45914	CCT4
0.182045	1.47149	LAD1
0.182188	-2.16654	TMEM173
0.182859	-1.36618	AKR7A2
0.183333	-1.78095	MRTO4
0.183531	-1.65775	PGD
0.183761	1.665	RBM3
0.184344	-1.94713	MTOR
0.184368	-2.24907	GOT1
0.185537	-1.68806	EIF3F
0.185712	1.26763	XPNPEP1
0.185968	-4.09934	LYAR
0.186679	-3.45925	BAZ1A
0.187066	-1.69291	MRPL47
0.187131	-2.71434	RDX
0.187243	1.36536	EIF2S1
0.187378	1.50729	PDAP1
0.187387	1.20273	HINT1
0.187738	-1.39606	SLC3A2
0.188008	1.59163	ARL3
0.18818	-1.90007	KIAA0090
0.188882	1.89777	RPRD2
0.188999	1.42063	TP53BP1
0.189122	-1.17513	HNRNPA1
0.18918	-1.26341	PRMT3
0.18973	1.4169	NUP50
0.190981	-1.80938	TBC1D15
0.191471	-2.39215	DDX54
0.191703	-1.42314	QARS
0.191767	-1.24088	RPS8
0.191801	3.13916	NAGK
0.191879	-2.5863	COPS8
0.192014	-2.11273	NUBP2
0.192367	-1.5325	UMPS
0.194313	2.25715	ERC1
0.19443	-2.29807	NAA38
0.19468	-1.89096	PGP
0.19594	-1.02828	PNPT1
0.198527	-1.55468	SMU1
0.199654	1.56072	TJP1
0.200506	-1.30705	ME2
0.200924	-2.54981	FHOD1
0.20097	-1.22507	FXR2
0.201241	-2.36641	PRKAR1A
0.201403	-1.70264	NSDHL
0.201656	-2.2304	XRN2
0.202628	-2.30202	CPSF7
0.202794	-3.0872	XPOT
0.203621	-1.38482	NAP1L1
0.203951	1.24933	DERA
0.204124	-1.4534	LSM12
0.204761	1.25469	HNRPLL
0.204947	-1.34515	SMC2
0.205697	-1.18573	ILK
0.205787	-1.52333	PAICS
0.206144	1.21857	TP53I3
0.206946	1.29961	HNRNPM
0.207387	-1.73645	LGALS3BP
0.207596	2.08658	XPNPEP3
0.208314	-2.49367	IGF2R
0.208342	1.3115	PFKL
0.208785	-2.1562	H1FX
0.208998	1.35696	ZYX
0.209398	-1.51387	ADSS
0.209475	-1.41358	MRPS9
0.210019	-1.56251	CPSF3
0.210092	-1.34863	ANPEP
0.210776	1.39707	UROD
0.210853	1.14205	YWHAQ
0.211692	-1.78343	EXOSC1
0.213005	-1.39093	DUT
0.213183	1.19314	RIN1
0.213345	1.35302	MSN
0.21457	-1.54313	DDB1
0.214743	-1.73222	SEC24B
0.215198	-3.21398	SNRPG
0.21633	-1.14594	PSMD9
0.21668	-1.57719	TMED9
0.217154	-1.14258	ZNF598
0.217414	-1.30597	LSM3
0.217475	-1.41861	SLC1A5
0.217495	-1.65535	MCM2
0.217665	-1.0876	LAP3
0.217787	-1.19782	GIGYF2
0.218052	1.68333	VPS4B
0.218181	-1.88823	SLC25A11
0.219164	2.55429	SAR1A
0.219186	1.60189	LGALS3
0.219621	1.44586	SBDS
0.220432	-1.48756	SDCBP
0.220796	-1.66386	TUBB
0.221503	1.51948	CLTB
0.221713	1.47932	SSBP1
0.221945	1.56572	PLEKHA5
0.223028	-1.42262	ABCF1
0.223584	-1.13849	SPTBN1
0.224409	-1.56216	PPP1R8
0.224773	-1.37787	DNAJC9
0.225307	-2.08483	RAF1
0.225696	2.14086	PDHX
0.226079	1.28683	PXN
0.226459	-1.17093	HEBP1
0.226496	-1.30698	PRKAR2A
0.226821	-1.65951	UGGT1
0.226833	-1.20144	GART
0.226931	-1.91094	RABGGTA
0.227261	1.2811	MBD2
0.227297	-1.33095	DDX21
0.22785	-1.68346	SRSF11
0.22856	1.68449	PPFIA1
0.229354	-1.60252	SRM
0.229494	1.51042	MYH9
0.229786	-1.47704	IPO5
0.230713	-1.20296	SEC13
0.230718	1.11613	SNRPD3
0.230935	-1.38242	PSMB7
0.231194	1.21757	PPIH
0.231422	-1.36383	PARP1
0.233566	-1.0808	EHD1
0.234035	-1.59922	ZC3HAV1
0.234312	-2.51598	PFKM
0.235357	-1.66809	SMC4
0.235391	1.4771	GAPDH
0.235571	-1.4557	SRP14
0.235594	-1.65817	MCM7
0.23588	-1.66539	RRP1B
0.236506	-1.80042	APEX1
0.23705	-1.34424	CLTC
0.237383	1.18597	SCP2
0.23809	1.30168	CCDC58
0.238198	1.51769	NDUFB4
0.238677	1.87873	VASP
0.239042	-1.31893	RPL9
0.239043	-1.65345	TUBA1C
0.239618	1.69617	DNAJC3
0.240184	-1.22589	XPO1
0.240542	-1.09277	CC2D1A
0.240595	-1.42761	C19orf10
0.241415	2.06694	GSTK1
0.241542	1.58945	PDLIM7
0.24189	-2.50976	TPP2
0.242487	-2.01903	ACO1
0.242602	2.71938	ECHS1
0.242748	-1.17707	ATIC
0.243494	-1.25768	LANCL2
0.24351	-1.30151	HNRNPL
0.243795	1.50573	SNX1
0.244342	-1.68482	HNRNPH3
0.245039	1.43231	BCLAF1
0.245591	-1.24785	RPS26
0.245741	-1.48931	DHX15
0.245869	1.72549	ACTN1
0.246071	1.70196	ACSL1
0.246801	-1.69286	ETF1
0.247175	1.03284	ITGA2
0.247913	-1.82713	HP1BP3
0.248014	2.39277	DFNA5
0.248202	-1.29488	GTF2I
0.249867	1.33775	TFAM
0.249913	1.62476	ARPC5
0.250006	1.55176	SNX12
0.250262	-1.16591	UQCRH
0.250392	-1.38085	CCAR1
0.251116	-1.74431	PRDX4
0.251446	1.77117	AIDA
0.252522	-1.80211	SF3A3
0.252721	1.40127	ADCK3
0.253876	-1.74142	SLTM
0.254787	1.43524	GLOD4
0.254806	-2.25441	ALCAM
0.255639	-1.38763	PRKRA
0.255679	-1.3511	AHSA1
0.255921	2.92037	TSTD1
0.256071	-1.62921	TNPO1
0.256109	1.34166	STAU1
0.256295	-1.25416	RPL30
0.256834	-2.67413	PRPF3
0.257085	1.14588	TTLL12
0.257747	1.48883	SLC25A3
0.258038	2.08021	ESRP1
0.258143	-1.72165	RPS5
0.258386	-1.75895	PPP5C
0.260579	1.37902	IWS1
0.261457	1.95408	RG9MTD1
0.261636	-1.81022	STAT6
0.261769	-1.21768	ARFGAP1
0.26192	-1.2246	RPS3
0.262652	-1.43188	XRCC5
0.262748	3.37033	TMSB4X
0.264544	-2.17898	UBL7
0.265388	-1.26318	GCN1L1
0.2657	-1.47976	ERP29
0.266061	1.56738	NPEPPS
0.266334	-1.42473	PRKCD
0.266817	-1.23703	KIF2C
0.267013	-1.42014	PFKP
0.267376	3.00451	TAGLN
0.268232	2.48372	LYPLA2
0.268415	-1.73942	PHPT1
0.268448	-1.93769	TRIM16
0.268559	-1.26764	PSMB6
0.268643	-1.65518	VDAC2
0.269299	-2.70607	LAMA5
0.26981	-3.11545	ARHGDIB
0.26987	-1.22251	TARBP1
0.270731	-2.06425	PRPS2
0.27117	-1.27552	ZC3H14
0.271685	1.71395	DIP2B
0.272393	3.13444	FKBP1A
0.272498	1.85068	NEDD4
0.27302	-2.456	APEH
0.273131	1.42171	UBE2N
0.273693	-1.34102	PSAT1
0.274793	-2.37341	ATP6V1H
0.275167	-1.4115	POLR1C
0.27591	-1.25761	CPSF2
0.276126	1.49856	BID
0.276477	-1.38634	IBA57
0.27667	1.513	VAT1
0.276767	-1.83937	HTATIP2
0.277125	-1.33245	2014-09-15
0.277361	-1.56723	TSR1
0.27817	1.69639	U2AF2
0.278229	1.82158	CAP1
0.278408	-1.33954	GNB2
0.278844	1.27035	EIF3E
0.279481	-2.12058	RPL7L1
0.280809	1.4995	C10orf47
0.281121	1.34389	DNAJA1
0.281204	-1.37839	PPP2R1A
0.281287	-1.38982	SF3B3
0.281365	1.66595	CAMSAP2
0.284105	1.67321	TPM3
0.284299	-1.2765	ANP32E
0.285457	-1.86033	CPNE1
0.285982	-1.73673	FAM82B
0.286463	-1.53855	CACYBP
0.286553	1.65471	NAPRT1
0.286945	1.28642	DNAJC11
0.28797	-1.54186	NDUFS7
0.288574	-1.30237	SNRNP70
0.29037	-1.29624	TBL2
0.290697	-1.34716	TCP1
0.29077	-1.8023	SMARCC2
0.291266	-1.23971	UPF1
0.292216	-1.46385	IQGAP1
0.292627	-1.18308	USP10
0.293281	-1.14263	RPLP0
0.293831	-1.40045	ANKFY1
0.294138	-1.19634	SMC3
0.294304	-1.32207	WDR5
0.294536	1.2877	DKC1
0.295536	-1.3377	DDX27
0.296154	-5.98483	PIP4K2C
0.296454	-1.19201	FAM129B
0.297048	-1.22342	AKAP8L
0.29783	-1.31594	DYNLRB1
0.298252	-1.70406	PDXK
0.298417	1.27322	GOLGA3
0.298569	1.29446	RPS27A
0.298961	-1.16656	H2AFZ
0.299063	-1.44335	KIAA0664
0.299226	1.90049	HGS
0.299597	2.00286	GADD45GIP1
0.301018	-1.49979	ACLY
0.301129	-1.38141	XRCC6
0.302505	-1.2489	UBA1
0.302693	-2.14817	PGM1
0.302859	-1.34251	CBX3
0.304345	-1.47631	NPM1
0.304563	-1.16475	SRSF1
0.30553	-1.69169	YES1
0.305701	-1.33236	MTHFD2
0.306277	1.54274	COX4I1
0.3068	-1.42774	HN1
0.307359	1.25956	DCTN2
0.307807	-1.39611	CSRP1
0.307829	-1.3149	SMARCA4
0.308182	-1.1402	FAM50A
0.308961	2.02432	NXF1
0.309687	-1.43414	ACP1
0.310054	-1.35842	SPTLC1
0.310195	-1.52587	GNS
0.310779	1.03182	TAX1BP3
0.311312	2.30317	S100A10
0.311809	-1.37032	AATF
0.311948	1.32981	RAB3GAP1
0.31235	1.62931	LRRFIP1
0.313006	-1.92797	PPAN-P2RY11
0.313338	-1.29903	AP2A2
0.313453	1.83596	ACTC1
0.313638	-1.93953	TRA2B
0.313701	1.7214	TRIP10
0.313835	-1.47729	SPINT1
0.314288	1.50034	SET
0.317426	1.45552	APM2
0.317576	1.91477	GIPC1
0.317952	1.53352	GUK1
0.31806	-1.51607	GSR
0.31813	2.04842	LYPLA1
0.318374	-1.4366	ACOT7
0.319592	-1.31232	TROVE2
0.320003	-1.3774	LUC7L3
0.320024	-1.62836	PPP2CA
0.320495	-1.55723	AAAS
0.320967	1.15933	THOC2
0.321412	-1.43412	ACAD9
0.321437	1.28124	PICALM
0.321569	1.39061	BZW1
0.32161	-2.68688	PTMA
0.321962	1.21079	CKAP5
0.323218	-1.24216	RAB18
0.323281	1.22029	PTRF
0.323375	1.70557	DLD
0.323606	1.46568	PSMB1
0.323835	-2.46466	SRPR
0.324852	-1.30121	SNX6
0.325075	-2.54933	NOC4L
0.325316	-1.1918	SERBP1
0.326075	1.36476	ISOC2
0.326165	1.53745	PUS7
0.326177	1.46518	NAA10
0.32683	1.38615	ZNF259
0.327208	-1.19979	CAD
0.327271	-1.53277	ASUN
0.32756	-1.07326	ACOT9
0.328075	-3.34026	THUMPD3
0.328661	-1.27056	RPS21
0.328751	1.35266	SQRDL
0.329165	-2.11967	FARSA
0.329337	2.61406	MRPL49
0.329525	-1.14163	CNPY2
0.330409	1.68447	SLK
0.330643	-1.55802	CPT2
0.330886	-1.53416	TRIM25
0.331625	1.23692	NUCB1
0.332378	1.35723	DDX18
0.332569	-1.95998	SYNE2
0.333353	1.92232	ARPC1A
0.334569	-1.17787	HSD17B10
0.336898	1.35339	COMMD9
0.337866	-1.29589	WDR18
0.337966	1.34736	ETFA
0.338029	1.20677	GPHN
0.338537	-1.49857	CARM1
0.338953	-1.73571	ADSL
0.339353	1.10863	ENO1
0.339445	1.85573	ECH1
0.339624	1.87469	TMSB10
0.339901	1.55281	PPP1R12A
0.340816	-1.31431	TFG
0.341352	1.9437	IRGQ
0.341864	-1.38598	EIF3B
0.342432	-1.25596	COPS3
0.342439	-1.45774	TRAP1
0.342539	-1.37927	EXOSC9
0.343042	1.66093	NDUFB10
0.343754	-1.22084	ATP5B
0.344674	-1.97978	PSME3
0.345121	-2.09612	HRSP12
0.345564	1.47913	ECHDC1
0.345693	1.41158	NUP88
0.345956	1.60246	EIF5
0.346068	1.26405	ACTN4
0.346306	1.16408	HSPH1
0.346914	-1.70221	NCBP2
0.34813	-1.13161	ALDH7A1
0.348535	-1.53783	MRPL46
0.348592	1.74941	COL17A1
0.348708	1.15784	PKP3
0.349682	-1.86403	RPS9
0.350049	-1.44085	PFDN2
0.350116	2.4165	RPL29
0.350145	1.5176	NDUFB1
0.352523	-1.45539	DDX52
0.352799	-2.3116	COPE
0.353424	-1.67335	GSK3A
0.353442	-1.3307	RNH1
0.354477	-1.40908	VCPIP1
0.35514	1.59435	ACTR2
0.355899	1.15121	NANS
0.355933	-1.32877	ISOC1
0.35598	1.25144	CALR
0.356765	1.25184	NDUFB3
0.356778	-1.6357	DDX51
0.356789	-1.46595	UBAP2
0.358927	-1.35195	SMC1A
0.358975	-1.27496	DPYSL2
0.359321	-1.33498	CLPX
0.36112	-1.99036	NCDN
0.361807	-1.37097	PSMA6
0.361851	1.47951	SKP1
0.362352	1.4216	HSDL2
0.362815	1.95341	MRPL15
0.363439	-1.26092	UBR2
0.363636	-2.1716	ITGA5
0.363707	-1.45071	ACSL3
0.363897	-1.14332	SMARCA5
0.364113	1.33217	DLG1
0.364127	-1.41985	TPD52
0.364759	-3.34443	BMS1
0.365193	-1.12153	LAMA3
0.365473	-1.30756	PSMF1
0.366024	-1.61199	NOP16
0.366506	-2.08087	XPO5
0.36729	2.12982	UPP1
0.367893	-1.82349	IDH3A
0.368173	-2.77941	POLD1
0.369557	-3.63335	POP1
0.36962	-2.1176	METAP2
0.369833	-1.55637	RPS23
0.370426	-1.4005	VDAC3
0.370729	1.94486	PPA2
0.37167	-1.18628	HNRNPA2B1
0.371927	-7.26312	HIST1H1D
0.372018	1.80472	MRPS5
0.37225	-1.40874	MPI
0.373123	1.34266	GLO1
0.373346	1.69442	ATP13A1
0.374104	-1.50769	IL18
0.374332	-1.56124	KLC2
0.374842	-1.38809	PUM1
0.375122	2.59422	RBM8A
0.375299	-1.16054	APRT
0.375359	-1.49733	ERP44
0.376779	-2.01726	MRPS33
0.377116	1.19731	NTPCR
0.377169	1.20958	NOP56
0.378208	-2.40732	ASPH
0.378511	-1.46081	SKIV2L2
0.378514	-1.58237	PSME2
0.378608	-1.24332	RPA3
0.378624	1.6552	KPNA2
0.378966	-1.5249	RSL1D1
0.379236	2.57064	DDX24
0.379853	-1.53445	SRSF3
0.380139	-1.2043	CPNE3
0.381128	1.42525	COX6C
0.381515	-2.23584	DNAJC13
0.381773	1.12595	GGCT
0.381835	1.20465	MARS
0.382651	-1.66871	PRPF31
0.382674	4.00294	SH3KBP1
0.383644	2.05837	PMM2
0.383882	-1.10012	EBNA1BP2
0.38418	-1.51448	GRSF1
0.385194	1.40474	UBXN7
0.385365	-1.72135	UTP18
0.38544	-1.41264	KIAA1279
0.386022	1.37089	PCMT1
0.38628	-1.27238	SNRPA1
0.386321	-1.46206	CEBPZ
0.387136	-1.35659	CLCA2
0.387215	1.44286	ATP6V1E1
0.387349	1.33448	RPL36
0.387481	-1.83675	SAP18
0.387554	1.33377	NACA
0.387575	-1.64777	RUVBL2
0.38808	1.40417	SNAP29
0.388467	1.71911	DNAJC8
0.388972	-1.34358	ALDH18A1
0.389229	-1.25272	NAA50
0.389422	1.13095	FLNA
0.389692	1.08101	APOA1BP
0.389692	1.47669	NDUFB9
0.390144	1.85844	GDI1
0.390587	-1.12539	EFTUD1
0.390669	-1.69494	COPS2
0.391133	1.292	BAG3
0.391736	-1.18315	UNC45A
0.392621	1.18144	MST4
0.393915	1.50719	AK2
0.393948	-1.54475	STT3A
0.394064	1.44123	MAOA
0.396099	-1.30869	AKT1S1
0.396415	-1.30118	WARS
0.39657	2.13508	MTX2
0.398882	-1.49102	NDUFAF3
0.399503	-1.10233	TAGLN2
0.399538	-1.21251	GPD2
0.399779	1.59425	CAT
0.399959	1.66352	SNRPA
0.400236	2.50033	AP2M1
0.400656	-1.89834	NAT10
0.400702	1.12786	SGTA
0.40093	-1.17383	PML
0.401087	1.17145	DBNL
0.401542	-1.08817	DDX17
0.403638	-1.28839	ATAD1
0.404385	1.66529	PRDX5
0.404481	-1.23953	PMPCB
0.404584	-2.13828	RPL19
0.40498	-1.68513	NXN
0.405459	-1.11101	AIM1
0.406072	1.37653	TRIM56
0.406175	-4.7299	DPY30
0.407086	1.36041	VPS26A
0.407481	-1.95139	POLR2I
0.407708	-2.9976	SPATA5
0.407961	-1.77482	MDC1
0.408275	-1.15967	FLOT1
0.40854	1.42347	SNW1
0.408829	-1.23921	PABPN1
0.408844	-1.44287	AIMP2
0.41007	-1.38178	MPP6
0.410222	-1.94386	SCCPDH
0.410288	-1.61806	POLDIP2
0.410334	-2.08997	UBQLN4
0.411022	-1.25276	CCT8
0.411192	1.26978	NDE1
0.411377	1.36032	GRPEL1
0.411527	-1.53556	DUSP23
0.411727	1.48645	CSTF2T
0.412609	-1.39022	SEH1L
0.413302	-1.34435	SF3A1
0.413613	-1.63782	IMPDH1
0.414775	-1.94548	SQSTM1
0.415016	-1.96823	RBM28
0.415405	-1.79545	TIGAR
0.417112	-1.27285	VTA1
0.417913	1.76561	PPP1R13L
0.418404	-1.11758	CAND1
0.419283	-1.25147	PPP1CA
0.419738	-1.16347	UBA2
0.419951	-1.34305	RANGAP1
0.420515	-1.28249	MCAT
0.420594	1.90913	UQCRFS1
0.420726	1.22025	ATP6V1G1
0.420735	-1.56389	RANBP2
0.421326	-1.14341	RUVBL1
0.421849	1.43911	FAM83H
0.422092	1.94455	GSN
0.42388	-1.49263	PSMB3
0.424042	-1.16481	PRDX6
0.424438	-1.68645	NPLOC4
0.424732	-1.55553	SAFB
0.425548	-1.03497	GPI
0.426212	-1.5799	STAT1
0.427071	1.39273	ERO1L
0.428816	1.24109	SNRPD2
0.429033	-2.32985	RPL34
0.430424	-1.17922	ALDH1L2
0.431145	-1.30341	DAK
0.431537	1.54267	RAD23B
0.431615	1.20575	HN1L
0.431655	1.46949	STRN4
0.432278	1.72346	ASS1
0.432822	1.23415	NCL
0.433206	1.22894	C12orf57
0.433254	1.19685	MPHOSPH10
0.433731	-1.68567	UBA3
0.434185	1.45222	GRHPR
0.435149	-1.58641	NCAPH
0.435278	-1.35556	GNA11
0.435735	-1.43657	OSBP
0.435753	-1.17151	SON
0.435929	-1.17943	IMPDH2
0.436105	-1.3271	GNB1
0.436777	1.10943	RRBP1
0.436816	-1.3992	ANXA7
0.436826	1.85705	CTSD
0.436836	-2.89562	MRPL3
0.437938	-1.27349	BAG6
0.438216	2.21174	ACTG1
0.438298	-1.77852	WDR26
0.439131	-1.63442	IDI1
0.439798	1.43494	PAFAH1B2
0.439807	-1.21768	RPS3A
0.440011	-2.27714	CD44
0.440789	1.56743	SPCS2
0.441427	1.31603	SUCLG2
0.441558	-1.36376	PSMA2
0.441657	-1.32797	RBM19
0.441695	-1.33071	GLRX3
0.442051	1.21635	GSTP1
0.442052	-1.36107	PDLIM4
0.443317	1.60621	FAM114A1
0.443813	1.35846	C19orf21
0.444532	-1.28204	YME1L1
0.4448	-1.52959	CSNK2A2
0.446238	1.50155	MRPS27
0.446307	-1.36816	NAE1
0.446532	-2.40584	PPP1R14B
0.44665	-1.57183	MKI67IP
0.446982	1.39806	ACOT1
0.447342	-1.05911	EPS8L2
0.447674	-1.67609	ATP5F1
0.448091	1.17583	RANBP1
0.449475	-1.39538	WRNIP1
0.4495	1.22192	ACAT1
0.44981	-1.52754	RPL35A
0.450103	1.299	CHMP2A
0.450185	1.1186	RBM27
0.4506	-1.17267	SND1
0.451267	-1.36232	EIF4H
0.451659	-1.17872	ALYREF
0.4518	-1.26011	C20orf11
0.45276	1.95427	ARL6IP5
0.453253	-1.16869	PPP2R5D
0.453615	-1.36132	RRP15
0.454659	1.23444	UBL4A
0.454882	-1.84397	RBM10
0.455446	1.1289	TTC4
0.456205	-1.52118	RPS18
0.456296	-1.18462	NARS
0.457976	-1.2596	HSPA5
0.458669	-1.51424	TOP2B
0.458777	-1.4336	H2AFY
0.459362	1.36641	PMPCA
0.459495	-1.43814	TFRC
0.460607	1.6237	CTSC
0.460929	1.19194	PSMC3
0.461163	-1.3599	RCL
0.461253	-1.32171	TIMM8A
0.462088	1.57571	PALLD
0.462199	-1.29874	DR1
0.462851	1.69364	SH3BGRL3
0.462887	2.6703	SOD1
0.462919	-2.14734	EIF4A3
0.463323	1.21022	MAPRE1
0.46342	-1.08935	COPA
0.463453	1.16221	YLPM1
0.463649	1.36298	PDLIM1
0.463773	-2.31358	RPL14
0.464623	1.23296	CCDC22
0.466239	-1.27106	NOMO2
0.466314	-1.44463	STRAP
0.467335	1.14832	UBA6
0.467371	-1.39388	PSMD11
0.468024	-1.8273	INF2
0.468101	1.29084	PTCD3
0.468286	1.62182	RAVER1
0.469409	-1.1794	TBCC
0.469655	-1.42299	DCXR
0.469876	1.53319	EZR
0.470121	-1.39338	GOLGB1
0.47019	-1.241	PPP1CB
0.471008	1.5126	CARS2
0.472063	-1.09224	SHC1
0.472074	-1.21508	TUBB6
0.472123	-1.53131	RPL3
0.472242	-1.20835	NAA15
0.472261	-1.56502	CUTA
0.472649	1.50524	OLA1
0.472853	-1.32373	SLC25A22
0.47341	-1.30069	GNA13
0.473865	-1.416	EIF3K
0.474051	-3.02656	SRRM1
0.475099	-1.72893	NCLN
0.47561	1.61959	GLUD1
0.476035	-1.26804	PAF1
0.476378	-1.40716	UCHL5
0.478358	-1.4337	AASDHPPT
0.480166	-1.64	BTF3
0.481055	1.45904	PPP2R2A
0.481245	-1.36403	RFC4
0.481377	1.05731	ARHGDIA
0.482621	1.47684	WASH2P
0.483057	-1.56638	SMCHD1
0.483536	-1.26932	DCTN1
0.484186	1.12591	TPD52L2
0.484262	1.91879	YBX1
0.484864	1.46435	COPB1
0.485019	-1.2952	CANX
0.48502	-1.47749	G6PD
0.485571	-1.33168	POLR2A
0.485768	-1.64969	CPSF6
0.486058	1.26207	LETM1
0.486424	-2.05058	PRPF8
0.488124	-1.09535	PACSIN2
0.488335	1.13503	OGT
0.488349	-1.27561	PPIF
0.488442	-1.53327	CHP
0.490212	1.33924	ANKHD1
0.490212	-1.82841	DBI
0.490629	1.13504	PCCB
0.491463	-1.30348	PFN2
0.49293	-1.30419	ARFGEF1
0.493093	-1.93209	CD109
0.493941	-1.2974	CCT6A
0.494043	1.23831	ERLIN2
0.494174	-1.57992	PREP
0.494762	1.18815	AHNAK
0.49543	1.21078	DFFA
0.495754	-1.12966	FTSJ3
0.495796	-1.79134	RCN2
0.496205	3.97838	TNC
0.496451	1.34479	CDV3
0.496708	1.36031	EPPK1
0.498068	-1.28656	SNRPD1
0.498078	-1.18594	PSIP1
0.498368	-1.79955	WDR61
0.498417	1.23823	LMNA
0.498471	-1.49613	TMED10
0.499815	1.25549	APOOL
0.500241	-1.73887	TAF15
0.501407	-1.31721	POLE3
0.501805	1.27405	SCLY
0.501863	-1.29911	SRP9
0.502008	-1.3114	CMAS
0.502523	1.43998	SPTAN1
0.502623	1.37833	DNAJA2
0.502647	1.1217	MYH10
0.503446	1.28451	ENDOG
0.503614	1.29152	AK4
0.504053	1.04984	HDLBP
0.504124	-1.91284	GALNT2
0.504436	1.55958	TXNRD1
0.504543	-1.48855	ACIN1
0.504678	-1.19578	C22orf28
0.504771	1.07706	FLII
0.504959	-1.39057	CTSZ
0.505116	-1.22282	PARD3
0.505346	-1.09294	TRNT1
0.506196	-1.87022	KIAA1033
0.506231	-1.14716	CIAPIN1
0.506385	-1.17994	ITGB4
0.506649	-1.21264	LAMTOR1
0.506859	-1.20463	DHFR
0.506863	1.21887	PPIG
0.507139	1.10589	HTATSF1
0.507162	-1.16274	TIMM13
0.507998	1.32922	PTGES2
0.50803	-1.22737	GNAI2
0.508587	-1.23804	AP3B1
0.508659	1.26015	LNP
0.50869	-1.14422	NSF
0.509137	-1.50529	SNRPE
0.50935	1.13233	PPP2R4
0.509683	-1.44425	HIST2H2AA3
0.510613	-1.27097	MAGOH
0.512449	1.39669	NCKAP1
0.512761	-1.45683	GNL2
0.513036	-1.30835	CDC42
0.513969	-1.13989	PYCR2
0.514248	1.03539	LEMD2
0.514457	-1.32771	NDUFAF2
0.514857	-1.25788	ABCE1
0.51561	-1.30811	KHDRBS1
0.516006	-1.1402	ATG7
0.516428	-1.26542	FAM82A2
0.516527	-1.12613	MRPL13
0.516528	-1.33932	RANBP3
0.516533	-1.60526	MTPN
0.516946	1.2846	DIS3
0.517467	-1.31989	UBE2K
0.518276	-1.3314	NOP58
0.518577	-1.55826	TWF2
0.518793	1.25368	HSPBP1
0.519423	-1.60747	NDUFA5
0.519557	1.36587	DAZAP1
0.519583	1.60303	GRB2
0.519869	-1.26541	RNF213
0.52008	1.18642	AKAP13
0.520525	-1.42199	UAP1
0.520981	-2.02152	RPL24
0.521234	-1.51618	MRPL39
0.52133	-1.27845	UBE2V2
0.521404	-1.59883	RBM34
0.52143	-1.67523	REXO2
0.521449	-1.31567	PPAT
0.521948	-1.46759	GCSH
0.522189	1.32234	HAT1
0.522543	-1.031	ASNA1
0.523742	-1.40244	RAN
0.524233	1.77025	TUBB2B
0.524573	1.29042	ATP6V1B2
0.524617	1.33451	RPL38
0.524898	-1.84165	RPL15
0.525394	-1.98864	RPL6
0.525911	1.28529	FKBP9
0.528566	-1.19299	LRRC47
0.529907	-1.1457	PLS1
0.530904	1.15089	NUMA1
0.531791	1.48522	YARS2
0.532118	-1.21938	VPS29
0.533116	-1.5097	UTP14A
0.53321	1.44334	HMGCS1
0.533546	1.15531	HECTD1
0.534531	-1.30688	HEATR1
0.535228	1.4447	PRRC2A
0.535446	-1.35794	VAMP3
0.535872	-1.1423	CYB5B
0.535972	1.2314	TARS2
0.536303	-1.56691	BAG5
0.536439	-1.31442	HIBCH
0.536509	-1.43828	SEC23A
0.536689	1.4476	SNRNP40
0.537162	-1.30093	GMPPB
0.537372	-1.09706	GOLGA2
0.537665	1.17199	CSDE1
0.538013	1.2807	ALDOA
0.538081	1.1151	SH3GLB2
0.538547	-1.13854	TXNL1
0.539619	1.30196	AARS2
0.540475	1.2147	RNF31
0.540814	-1.33099	PMVK
0.540978	1.9964	ASCC3
0.541133	1.222	TIMM9
0.541497	1.33752	CHCHD3
0.541779	-1.2167	CRYZ
0.542645	1.39856	ESF1
0.542743	-1.46106	FXR1
0.543001	1.33157	ATP5C1
0.54309	-1.27192	DDX39B
0.543312	-1.85609	PKM2
0.543463	-1.20627	PNN
0.543681	-1.49663	CAPN2
0.543722	-1.64809	ACSL4
0.543914	1.212	SFXN1
0.544353	1.51137	GCDH
0.545154	-1.36295	STX7
0.54541	-1.23315	SUCLA2
0.545486	1.3196	PSMA5
0.54733	-1.27008	OGDH
0.547656	1.26229	PPP1R7
0.548569	-1.54955	ZC3H15
0.548893	-1.17493	CTBP1
0.548978	1.30565	NDUFS2
0.54939	-1.67998	TSFM
0.549626	-1.12518	NOP2
0.550213	-1.35557	TMPO
0.551781	-1.63376	CCDC6
0.552509	-1.55266	GPKOW
0.552768	1.27772	PLIN3
0.552792	-1.56563	OSTF1
0.552805	1.22508	CAMK2D
0.553074	-1.55957	DOCK7
0.553285	-1.32355	GNPDA1
0.553569	-1.153	LAS1L
0.553602	1.13981	ANXA3
0.553665	-1.14892	C8orf82
0.554812	1.73465	CDH1
0.554963	-1.39879	SPATA5L1
0.555208	1.20938	ADK
0.556367	1.55139	RPL28
0.557205	1.23124	SF3B2
0.558863	1.85928	C21orf33
0.559035	1.21382	LARS
0.559117	-1.2229	NUTF2
0.559438	-1.16379	TSTA3
0.559586	1.58511	TUBB3
0.560108	-1.31924	PAPSS1
0.56072	-1.45625	GRWD1
0.561465	-1.16582	THRAP3
0.561583	-1.56828	NMT1
0.562022	-1.56299	RPL7A
0.563027	1.41649	LAMB3
0.563239	-1.1158	F11R
0.563299	1.42954	CAV1
0.563961	-1.32531	SNX3
0.564088	1.55255	TMEM48
0.564118	-1.29424	CXorf26
0.565085	1.26104	EFHD2
0.565536	1.36439	FCHO2
0.565655	-1.54042	NT5E
0.56573	-1.88349	ECI2
0.567102	-1.17473	CORO7
0.567424	-1.32888	RAB14
0.567813	1.1609	MCCC1
0.567973	-1.38132	KPNB1
0.568628	1.35696	CAST
0.569869	1.13304	PSMD3
0.570558	-1.11278	HDGF
0.570793	-1.32558	PDCD11
0.57195	1.37414	LUC7L
0.572756	-1.27113	EIF3C
0.573403	-1.06424	EIF2S3
0.575632	1.4013	TUBA1A
0.575636	1.38154	MRPS25
0.57633	1.189	RAB5C
0.577709	-1.33256	AP3M1
0.577745	-1.47261	GLS
0.578256	1.14283	NIF3L1
0.57831	1.18279	STAMBP
0.578569	1.1273	UGP2
0.578914	-1.99269	HIST2H3A
0.578949	1.34919	DOHH
0.57959	1.7854	NOLC1
0.580017	1.23867	EIF4G2
0.580357	1.4245	KPNA3
0.580454	1.23195	SEC24C
0.581176	1.1986	ACO2
0.581652	-1.23174	POLR2L
0.581681	-1.1875	SNRPF
0.581952	-1.26645	SRSF10
0.583792	-1.36511	PPIA
0.583899	-1.20245	FKBP5
0.584322	2.02034	HIBADH
0.584415	-1.27036	ACTL6A
0.585092	-1.22322	DUSP3
0.585955	1.23272	MAP7D1
0.586194	-1.23968	NVL
0.586482	-1.66658	ACAT2
0.587162	1.09077	TIMM44
0.588027	1.18832	PDLIM5
0.591357	-1.18901	TMPO
0.591553	-1.57611	PSMB4
0.592013	-1.19645	HNRNPC
0.59251	1.15477	RPS15
0.592576	-1.05621	ELP3
0.592615	-1.23173	SNRNP200
0.593141	-1.31087	TBC1D4
0.593418	1.17586	OTUB1
0.594139	1.71447	KIAA0284
0.594214	1.32585	FDXR
0.594637	-1.21978	KARS
0.594644	1.22973	PRPF40A
0.594847	1.19964	CD3EAP
0.594932	1.42821	GPX1
0.595025	-1.63832	PKN2
0.595424	1.07478	RBBP6
0.596042	-1.54365	HMGA1
0.597314	-1.2198	DNMT1
0.597482	-1.06385	MTA2
0.598098	1.24931	ROCK1
0.59921	-1.24112	TUBB4B
0.600485	-1.11383	PSMD4
0.600627	1.18607	ARPC3
0.600721	1.10305	LGALS1
0.601063	1.47849	SPG20
0.601201	1.28859	AHCYL1
0.601747	-1.2221	SFPQ
0.60308	1.14664	MDH2
0.603836	1.13029	ATP5O
0.604031	-1.19243	NOP14
0.604135	-1.21953	PFDN5
0.604466	2.08037	PPL
0.604738	-1.29782	TSNAX
0.605303	1.16621	MYO1D
0.605755	-1.21951	STOML2
0.607536	-1.18272	MAPK1
0.607802	-1.2589	LMNB1
0.608644	2.07343	SNX9
0.608928	-1.29767	EWSR1
0.609328	1.43889	SUB1
0.610448	1.13714	PSPH
0.611421	1.21852	TES
0.611435	1.06875	ASNS
0.611505	-1.1074	COPG1
0.61196	-1.35243	NDUFA8
0.61248	1.36045	DLAT
0.613112	-1.38774	GNB2L1
0.613187	-1.07272	PRPF4
0.61372	1.20616	SEC24A
0.61483	1.30601	FBL
0.615039	1.43025	SDF2L1
0.615069	1.32684	S100A2
0.6151	1.66486	TOMM22
0.615622	1.50478	MRPL24
0.61663	1.14351	TKT
0.617025	-1.19308	ARFIP1
0.617813	1.18426	THNSL1
0.617843	1.22879	JUP
0.618676	-1.23971	GYS1
0.619022	-1.05423	KIAA1967
0.619765	1.16564	CYFIP1
0.620126	-1.25079	MCMBP
0.621098	1.45915	HADH
0.621558	1.18129	CSTF1
0.621646	-1.40227	RPL26
0.622966	-1.99047	RPL8
0.623362	1.07911	HNRNPK
0.623945	-1.3542	MTCH2
0.624896	1.12411	AP2A1
0.625117	-1.17283	MAN2B1
0.625163	-1.1256	SACM1L
0.62594	-1.36617	NOC2L
0.626057	1.20594	PLS3
0.626142	1.10289	HARS
0.626493	-1.38731	ACADSB
0.626881	-1.42215	STMN1
0.627593	1.0397	SNAP23
0.627597	1.15139	NDUFV2
0.627824	-1.26141	RBM39
0.628051	1.30023	CD2AP
0.628466	1.14241	ACOT13
0.629138	1.10715	CDK11B
0.630387	1.09957	HSPA4
0.63075	1.28859	RAB4A
0.631075	-1.18588	TOMM34
0.631374	-1.43076	RALA
0.631614	-1.24709	LRRC59
0.632055	-2.6117	MT-CO2
0.632247	-1.23527	RAE1
0.632336	-1.24952	NUP205
0.633515	-1.06953	ADI1
0.633992	-1.48558	AP3D1
0.635169	1.14698	NOL3
0.635272	1.52061	HYPK
0.635934	1.67915	MGST1
0.636158	1.35901	PTPN23
0.636479	-1.55762	TIAL1
0.636561	1.12893	COPG2
0.636584	-1.14872	ARCN1
0.636957	-1.10977	SNX5
0.637095	-1.16971	SRRM2
0.637266	-1.44653	PVR
0.637349	-1.29591	ZCCHC8
0.637478	-1.19766	RPS12
0.637585	-1.2063	MAPK14
0.638755	-1.25187	AGPS
0.638913	-1.76861	HEXB
0.638974	-1.187	RPS2
0.639197	1.3108	TPT1
0.640408	-2.4185	NDUFA9
0.640743	1.33099	TTC1
0.640771	-1.15062	NUP153
0.641431	-1.33391	HIST1H4A
0.642953	-1.47257	SAE1
0.643339	1.17101	NECAP2
0.643415	-1.21014	PPP2R1B
0.643721	1.22417	TGFBI
0.643956	1.1207	RBM42
0.644652	1.14026	SNAPIN
0.644986	-1.31281	EIF2B1
0.6454	1.29465	FAM114A2
0.645885	1.05692	SNRPB
0.646059	-1.46786	GCLC
0.646163	-1.43817	NUDCD1
0.646821	1.10839	HNRNPA3
0.64694	-1.10098	DNTTIP2
0.647204	-1.0754	GNL1
0.647474	1.48494	EEF1D
0.647802	1.28494	DAP3
0.647916	-1.11505	EIF2B3
0.648282	1.35336	C20orf27
0.648461	-1.14111	RPS4X
0.64883	-1.32319	RELA
0.649139	-1.0465	2014-09-02
0.649258	-1.34074	PDS5A
0.650583	-1.40149	LDLR
0.650657	-1.24102	EDF1
0.650817	1.0563	GLB1
0.65093	1.27606	CSNK2B
0.651631	1.20234	TCEB1
0.652218	1.77803	CYB5R3
0.652357	-1.37198	MRPL14
0.65249	-1.02787	CTNNB1
0.652686	1.05098	FOXK1
0.652792	1.11386	API5
0.653585	-1.1	COMMD3
0.653591	-1.19552	HSP90AA1
0.653632	-1.37244	FDPS
0.653707	-1.56618	SSR3
0.654552	-1.34796	RPL32
0.655861	-1.16669	RPS7
0.656788	-1.26309	MIF
0.657027	-1.69072	RPL21
0.657267	1.0838	TNS4
0.658519	-1.18309	HCFC1
0.658596	-1.11854	SYNCRIP
0.658725	1.20113	ARHGAP1
0.659323	-1.07481	ATP5A1
0.659698	1.09101	NUDCD3
0.660204	-1.21274	PSMD7
0.6622	-1.30242	SDPR
0.663778	1.09498	SMS
0.66411	1.51411	HIST2H2BE
0.664241	1.29755	TRIP11
0.666615	-1.24373	ZW10
0.66728	1.07261	DIAPH1
0.667712	-1.15093	ADNP
0.668313	-1.17925	SPAG9
0.669068	-1.10315	KPNA6
0.66914	1.18102	ANXA2
0.671186	1.18242	RPS14
0.671528	1.22884	MCTS1
0.671953	1.25671	TATDN1
0.672222	-1.16978	NUP133
0.672472	1.20355	TIMM50
0.672634	-1.27991	DHPS
0.673501	-1.21007	CDC37
0.673968	-1.14355	PBRM1
0.677164	-1.12555	PARK7
0.677514	1.23069	UTP15
0.677684	-1.43959	LAMTOR2
0.677888	-1.33125	INADL
0.677955	-1.14196	SRP68
0.678477	-1.54834	GPS1
0.679707	-1.19305	CDK1
0.680733	-1.23829	RRP1
0.680849	1.32036	CSDA
0.680995	-1.09167	SERPINB6
0.681571	-1.11182	PDIA4
0.681659	1.08242	UBQLN1
0.681778	1.40864	MRPL50
0.682323	1.12626	DYNC1LI1
0.68251	-1.34399	NHP2
0.682603	1.26714	RCC1
0.682666	-1.20866	RPS17
0.684447	-1.01651	GNL3
0.684484	1.32593	SH3GL1
0.684663	-1.1189	MAT2B
0.685897	-1.13003	PPIL4
0.685926	-1.25535	TMA16
0.685946	-1.23466	HSP90B1
0.686725	1.09453	PSMA1
0.686741	-1.11852	PHGDH
0.687098	-1.24925	HEATR2
0.687307	-1.45811	DNAJC19
0.687768	-1.07514	RHOG
0.687844	-1.30024	SDR39U1
0.688256	-1.38692	TIPRL
0.688609	-1.08837	NUDCD2
0.689195	-1.22143	PEBP1
0.689449	1.20619	PRMT5
0.689766	1.08108	TLN1
0.689808	1.21052	DTYMK
0.689984	-1.21577	RPL7
0.691277	-1.13133	ZNF638
0.691681	-1.15563	PHB2
0.692547	1.0804	AP1B1
0.693673	-1.0227	TFB2M
0.694207	1.18021	MRPL4
0.694229	-1.08637	CNDP2
0.694247	-1.1333	TCERG1
0.69717	1.27661	ERGIC1
0.697557	1.16291	MRPL11
0.698337	-1.17446	DCPS
0.698491	-1.10615	GLT25D1
0.698961	-1.29199	MAP2K1
0.701065	1.06932	TRIM28
0.701236	1.08344	RAB6
0.701329	-1.2805	BOP1
0.701488	-1.09179	PCBP1
0.701494	1.09533	CYC1
0.70173	1.09079	PRKAA1
0.702338	-1.18523	RPL13A
0.702948	-1.14505	YWHAG
0.703628	1.23612	RPL10A
0.703642	1.25099	SLC25A13
0.703785	1.13997	LUC7L2
0.704085	1.15189	GRIPAP1
0.704636	1.51713	DHRS7
0.704933	1.1758	BAX
0.705453	-1.03545	NDUFA10
0.706113	1.34697	UBE2G1
0.706581	1.10367	MYO6
0.707048	-1.77359	RTN4
0.707191	-1.2324	AP3S1
0.707292	-1.2252	HPRT1
0.707328	-1.25911	S100A11
0.708009	1.15389	SNX2
0.708539	1.09734	IGF2BP2
0.7097	-1.11549	SCFD1
0.709919	-1.21772	LTN1
0.710377	1.12731	NONO
0.710487	-1.03738	BLVRA
0.710593	-1.25516	KRI1
0.710757	-1.12036	MYOF
0.710904	1.12426	DSTN
0.712502	1.20597	NDUFS8
0.713224	-1.31583	RIF1
0.714011	-1.18652	BICD2
0.714783	-1.29946	FAM203B
0.714839	1.04178	DCTN4
0.715557	-1.27986	TTC35
0.715769	1.21721	HNRNPA0
0.716002	-1.16702	PPP4R2
0.716397	1.18893	LDHA
0.716577	-1.22772	CAPZB
0.717386	-1.17337	SNCG
0.71772	1.12654	CRKL
0.718127	-1.1856	RAP1GDS1
0.718787	-1.34078	HTRA1
0.719219	-1.32418	LYRM4
0.720148	-1.18991	MANF
0.720369	1.19556	TXLNA
0.721171	1.16136	NUFIP2
0.721857	1.20555	NNT
0.723008	-1.12002	NDUFA12
0.723802	-1.0565	SLC25A6
0.724351	1.16058	UQCRC1
0.724917	1.09333	HYOU1
0.725389	-1.28144	PRDX3
0.726266	-1.16498	RPL5
0.72746	1.13811	CLIP1
0.727549	-1.12862	TST
0.727872	1.05967	VAV2
0.7279	-1.44539	FAM21A
0.728533	1.12273	MKI67
0.728959	1.09751	ST13
0.729108	1.07642	ACADM
0.729123	1.20683	FKBP3
0.729305	-1.06175	ATG3
0.73039	1.21623	IGF2BP3
0.730813	1.14863	CDC5L
0.73167	-1.39231	AKR1B1
0.731953	-1.40715	RPN2
0.733488	-1.16363	VAPA
0.73364	1.73538	VAPB
0.733905	-1.16081	CSTF2
0.734027	-1.39046	RPAP1
0.734429	1.18979	LZIC
0.735406	-1.10489	PLEC4
0.735977	1.25581	PCNP
0.736909	-1.19645	SCAMP1
0.737188	-1.15787	PSMB2
0.738266	-1.08339	GLRX5
0.739757	1.0996	SUMF2
0.74015	-1.14388	ADRM1
0.740481	1.06305	SLIRP
0.740798	1.33125	NUP62
0.742034	-1.20967	GALE
0.742036	1.23029	S100A6
0.742468	-1.1689	IARS
0.74306	1.1382	SF3A2
0.743509	-1.17195	C1QBP
0.743755	1.09871	ALDH9A1
0.743866	-1.27531	NDRG3
0.744105	-1.1027	EDC4
0.744201	-1.12888	RPS16
0.744723	-1.15608	DDX47
0.745087	-1.13762	PGLS
0.745413	1.15361	HADHA
0.746081	1.13848	NQO1
0.74622	1.161	PEA15
0.746724	1.04644	FSCN1
0.746947	-1.15742	SYAP1
0.747171	1.08361	CSTF3
0.747625	-1.09456	MAK16
0.749154	-1.23887	GSTO1
0.749164	-1.23523	PDIA6
0.749437	1.16069	RPL10
0.749722	1.08296	PDE12
0.750191	1.09127	FH
0.751253	-1.06768	STIP1
0.751718	1.04825	2014-09-09
0.751891	-1.22167	SFXN3
0.751928	-1.15966	ATP2A2
0.751997	1.17033	NEDD4L
0.752387	-1.21257	CHD4
0.752558	-1.29293	IDE
0.753016	1.14324	CFL1
0.754397	-1.28014	NFKB1
0.754527	-1.10678	EFTUD2
0.754694	1.23019	ACAA2
0.754731	-1.25838	SRRT
0.754732	-1.21435	DYNC1LI2
0.754946	-1.2711	METTL7A
0.755179	-1.14873	ATXN2L
0.755362	-1.07494	IRF2BP1
0.758005	-1.13053	MIPEP
0.758242	1.11394	FEN1
0.758936	-1.15544	EEF1G
0.759065	-1.44873	RPL37A
0.760354	1.11168	PRPF4B
0.760386	-1.07177	HUWE1
0.760633	-1.11886	HNRNPH1
0.761495	-1.12839	MRRF
0.761565	-1.25448	ACTR1A
0.761781	1.16167	G3BP1
0.762109	-1.25208	MRPL23
0.762795	1.33244	KIAA1609
0.763194	1.12123	ABHD11
0.763662	1.13563	SLC25A12
0.763834	-1.09299	PGAM5
0.763915	-1.19645	MACF1
0.764168	-1.07797	CWC27
0.765017	1.2297	HMOX2
0.767559	1.13552	PES1
0.767931	-1.12937	BOLA2
0.76812	-1.15656	GOT2
0.76823	1.05184	CNOT1
0.768925	1.3925	DBT
0.769093	1.13157	ALDH16A1
0.7694	-1.09853	DDX5
0.77093	-1.10283	PSMA3
0.771063	-1.33001	SMARCE1
0.771521	-1.17286	RABGGTB
0.771855	1.09829	PIN1
0.772316	1.22126	FADD
0.772469	-1.36415	RPS6
0.772711	1.31874	CASP8
0.772942	-1.12329	IPO7
0.773102	-1.12608	PABPC4
0.774021	1.12351	PACSIN3
0.774494	1.36392	RNF2
0.774815	1.03192	DDX42
0.774815	-1.09383	SCYL1
0.775459	-1.11244	AKAP2
0.775683	-1.17572	UBE2M
0.775893	1.7452	SUPT5H
0.776038	-1.08401	RARS
0.776825	-1.32648	FAF2
0.776885	-1.14196	ATP5I
0.777965	1.1485	LSM5
0.77799	-1.07058	RUFY1
0.778123	1.13244	SLAIN2
0.778132	1.06327	PDIA5
0.778232	1.30262	DPH2
0.779308	-1.1784	SF1
0.779417	-1.06054	NUP93
0.779446	1.04582	SUGT1
0.779755	1.13261	LSM2
0.779843	1.14233	TOMM70A
0.780006	-1.07542	TALDO1
0.780737	-1.05707	UBR5
0.780993	-1.2783	RPS20
0.7812	-1.12896	HSP90AB1
0.782815	1.07065	CIRH1A
0.782948	-1.21054	DSG2
0.783065	1.56843	RBM25
0.783246	1.08046	TRMT1
0.784524	-1.33	PTPN1
0.78489	-1.27398	HMGB2
0.785939	-1.10973	ABI1
0.785988	-1.07484	RBBP5
0.78724	1.12185	PCK2
0.787474	-1.13736	MICALL1
0.788858	1.15192	CC2D1B
0.789609	-1.16307	S100A13
0.789973	1.10455	PITPNB
0.791243	1.05462	HSPA8
0.792284	-1.13482	YWHAE
0.792821	1.04288	TARS
0.793042	1.14391	NAMPT
0.79376	1.1051	FAM98B
0.79443	1.11548	PSMD6
0.794609	-1.29441	DNAJB11
0.795185	1.11188	SARNP
0.79561	1.13606	SOD2
0.79591	1.09713	MYO1B
0.796119	1.08198	CTNND1
0.796415	1.10915	NSUN2
0.796513	1.34439	PARP4
0.79695	-1.04843	TWF1
0.797407	1.03535	ATAD3A
0.797785	1.09428	CBX5
0.7981	-1.10953	SPTBN2
0.798259	1.01807	PTBP1
0.7992	-1.18177	FLAD1
0.800466	1.07874	PGM2
0.800911	-1.14263	MYL12B
0.801057	1.12242	PTK2
0.801373	-1.06375	KIF5B
0.801506	-1.10457	AIFM1
0.801604	-1.17172	FAM96B
0.801742	1.13587	CPOX
0.801757	-1.09548	RNPEP
0.802259	1.19655	DNM2
0.802491	1.12217	ROCK2
0.802733	1.14149	RPS11
0.803623	-1.05	VCP
0.803779	-1.03791	DDX1
0.80394	1.08804	MBNL1
0.804238	1.05304	EIF2S2
0.804678	-1.19148	NOL10
0.804894	-1.21481	TBCA
0.805217	1.078	PRDX1
0.805759	-1.06283	NME2
0.806454	1.0154	KTN1
0.806629	1.11907	RAC1
0.806889	1.05711	PSMB5
0.807281	1.02779	ECM29
0.807715	1.06975	FAM3C
0.807807	-1.10599	SELRC1
0.807855	-1.13804	RPS19
0.808184	-1.17532	DDX23
0.808246	-1.26669	MRPL1
0.808487	1.14824	ARHGEF2
0.808639	-1.05028	EIF1
0.809804	1.03454	HNRNPU
0.810268	-1.14418	RPS28
0.811654	1.07922	TIMP1
0.812133	-1.07279	EIF3M
0.812709	1.03254	SHMT2
0.812724	1.08681	UBAP2L
0.813881	1.06915	EIF4G1
0.814291	1.22231	TXLNG
0.815509	1.07809	MRPL43
0.815516	-1.1676	FABP5
0.815666	1.18907	PPT1
0.816085	-1.12491	CIRBP
0.816397	-1.24766	MRPL45
0.816416	-1.07837	H2AFX
0.816548	1.24272	GNPNAT1
0.816622	1.04481	C12orf10
0.817376	1.23751	TCEB3
0.817667	-1.22336	RAB10
0.818177	-1.07126	SRSF9
0.818574	1.17729	CSTB
0.818763	-1.09572	GTF3C3
0.819022	1.19974	NHP2L1
0.819721	1.11432	MATR3
0.819787	1.11399	ACY1
0.820326	-1.03434	ITPR3
0.821427	-1.04903	FKBP2
0.821527	-1.26828	WDR43
0.822051	1.04793	SCAMP3
0.822213	-1.02988	PA2G4
0.822242	-1.09859	CNN3
0.824168	1.09753	MRPL41
0.824732	1.09698	PDIA3
0.824989	1.08514	FAM49B
0.825029	1.20975	CNBP
0.825233	-1.03779	PSMC6
0.826119	-1.05694	RBM14
0.827029	-1.1995	MRPS31
0.827846	-1.12325	HNRPDL
0.829121	1.10992	LARP7
0.829599	1.10196	CUX1
0.830103	-1.08958	RALY
0.831371	1.09031	SUPT16H
0.831871	1.03144	STUB1
0.832935	-1.16063	PELP1
0.833227	-1.0599	IDH1
0.833431	-1.08792	PBK
0.833469	1.11619	PDHB
0.83453	-1.0429	TXNDC12
0.835879	-1.03386	SSU72
0.836802	-1.04852	HPCAL1
0.837377	1.0909	DDX3X
0.837416	1.15494	CLPP
0.837495	-1.17007	LONP1
0.837545	-1.15426	PDCD4
0.837549	1.08942	NUDT21
0.837581	-1.14338	MRPS30
0.837802	1.06727	LASP1
0.83849	1.17152	RPL27A
0.838943	1.2219	TRMT61A
0.8393	-1.0851	GFM1
0.839629	1.11393	EIF5A
0.840756	1.11726	RPS6KA1
0.840927	-1.09001	PABPC1
0.84132	1.05775	RPS27
0.841726	1.13426	DYNC1I2
0.843213	-1.05666	ITPA
0.843312	1.0249	RRP12
0.844398	1.12319	U2AF1
0.844775	-1.05655	KHSRP
0.844997	1.06836	APMAP
0.84524	-1.03488	PAFAH1B3
0.846436	1.16813	PGRMC1
0.846538	-1.16427	TARDBP
0.846657	1.07166	DECR1
0.846778	-1.11113	PDCD6
0.846851	1.10745	CASP3
0.847023	1.03973	BPNT1
0.847463	1.09306	SEC16A
0.847895	-1.04465	PSME1
0.847911	1.07511	FKBP4
0.847942	-1.07655	RTCD1
0.848231	-1.06944	CAPZA1
0.848616	-1.06164	FUBP3
0.848744	-1.0506	DEK
0.848814	-1.19804	UBXN1
0.848823	1.15926	ATP5J
0.848842	1.04394	AP1G2
0.849035	-1.1191	MRPL44
0.849216	1.28201	BLVRB
0.849421	-1.07242	DNAJA3
0.850416	1.11494	USP15
0.850784	-1.03678	CLIC1
0.851522	-1.03852	MAP2K3
0.852508	1.12641	SERPINB8
0.852984	1.14586	CDC73
0.853748	-1.03809	STAM
0.854343	1.07449	PFN1
0.854356	1.08466	MRPS22
0.855394	1.06406	DNM1L
0.855899	1.13185	ILVBL
0.856483	1.10245	KYNU
0.857201	1.06226	DPYSL3
0.857881	1.24013	HINT2
0.858116	-1.09769	RBM15
0.858536	-1.11523	COPZ1
0.85855	-1.06024	WDR77
0.85933	-1.05969	NUP35
0.860538	1.07749	TPI1
0.861274	-1.10523	CALU
0.861491	-1.04797	PLCB3
0.86168	-1.0677	DHX30
0.862554	-1.09998	CCDC124
0.863073	-1.07165	GAPVD1
0.864611	1.20844	C14orf142
0.865758	-1.0775	POLR1A
0.865822	1.22022	GAK
0.866787	1.12675	PPA1
0.867033	-1.02421	HSPA9
0.867103	-1.13353	PTPN11
0.867842	1.10052	C14orf166
0.868176	-1.19245	HMBS
0.868224	1.02202	CARS
0.86841	1.09435	SF3B5
0.86968	-1.02778	PSMD14
0.869948	-1.05652	MTHFD1L
0.87039	-1.05611	IGBP1
0.871103	-1.04615	HSD17B4
0.871663	1.05376	SEPHS1
0.871666	1.19101	KLC1
0.872132	1.13464	OXSR1
0.872346	1.10322	CRK
0.872499	-1.13289	NIPSNAP1
0.873245	-1.1121	LSM6
0.873493	1.0635	ANXA4
0.873741	1.09433	YWHAB
0.873926	-1.10358	YAP1
0.87433	-1.07804	DDI2
0.874334	-1.05042	UBR4
0.87477	1.07407	RBMX
0.875023	1.05329	IPO9
0.875267	-1.02219	PC
0.876095	1.09762	2014-09-11
0.876579	1.00424	PPIB
0.876728	-1.03853	RRM1
0.877717	1.06643	PYGB
0.877799	-1.04509	CCT3
0.877823	-1.03191	ADAR
0.878118	-1.10257	CEP170
0.878165	1.03732	NSFL1C
0.878683	-1.0696	EEF2
0.878841	-1.0701	PEPD
0.878928	-1.05666	RDBP
0.881089	1.16052	PDHA1
0.882713	-1.08561	STAT3
0.883035	-1.07132	HNRNPUL2
0.883637	-1.09388	NDUFS3
0.884008	1.03211	UTP20
0.884348	1.06473	PCBP2
0.884558	-1.04354	GCLM
0.885091	1.07335	STK24
0.88658	1.02743	P4HB
0.886909	-1.02369	RCC2
0.887186	-1.03633	RBBP4
0.887421	1.09783	SHMT1
0.887767	-1.07197	SETD7
0.887864	-1.06974	EIF3D
0.888016	1.07662	RTKN
0.888491	1.12898	LSS
0.888896	-1.05743	ANKZF1
0.889961	1.11858	MRPL17
0.89037	-1.06431	PFDN1
0.890483	1.06704	BRE
0.891137	-1.0716	C12orf23
0.892125	1.36704	RPLP1
0.892364	1.06303	ACADVL
0.892749	-1.0554	PSMD5
0.893513	1.03911	ELAVL1
0.893771	1.02105	ANGPTL4
0.894961	1.04989	TRIM29
0.895284	-1.01373	PSPC1
0.895362	1.03799	SUPV3L1
0.895518	-1.0895	SSB
0.895546	-1.03543	AIMP1
0.895819	1.07267	CNOT2
0.896131	1.07272	AIP
0.897184	1.04632	NHLRC2
0.897351	-1.10879	RPL18
0.897559	-1.04111	IARS2
0.898042	1.06651	MRI1
0.89841	-1.07879	EIF4E2
0.898433	1.07608	AHCY
0.899647	-1.06502	TAB1
0.900496	-1.03532	DARS
0.901245	1.16745	TACC2
0.901328	-1.03637	UBTF
0.901606	-1.05117	RDH11
0.902159	-1.07448	COTL1
0.902292	-1.06884	CCDC51
0.904479	-1.02678	SRSF2
0.9052	-1.02639	TSEN34
0.905504	-1.04463	PTGES3
0.905629	1.04825	MALT1
0.906054	1.01755	TPR
0.906093	-1.06234	EIF3J
0.906639	1.03412	SEC23IP
0.90699	-1.02235	SMAD2
0.907657	1.02026	ILF3
0.908276	-1.09799	FUS
0.908482	1.04042	NUDT9
0.909256	-1.0254	SMARCC1
0.909861	1.01826	MMAB
0.910876	-1.09326	RBM4
0.911193	-1.04988	ERAL1
0.912945	1.09778	RPL31
0.913067	-1.04505	EIF5B
0.91355	1.04601	NPC2
[truncated: 4,367 more rows]

## Sheet: LMP2-noInhs
LMP2 without inhibitors
p-value	fold change	Gene names
0.00114338	-1.6875	VAMP3
0.0012	2.18577	SPG20
0.00162607	1.26852	CPSF6
0.00356008	-1.96317	IGF2BP3
0.00390346	7.35992	S100A4
0.00541938	-1.37107	TXNDC5
0.00697445	1.38004	PNPT1
0.00900513	-1.28494	SRSF11
0.0109628	-1.67484	CHTOP
0.0118171	2.71967	RIN1
0.0141827	1.24504	PABPN1
0.0160218	1.48588	DDX50
0.0168047	2.32181	IAH1
0.01761	-1.89975	CHMP4B
0.0188986	-2.03795	MYOF
0.0194151	1.48691	LAP3
0.0197692	2.83494	CWC27
0.0200882	-1.61306	SPTBN1
0.0222495	-1.30031	EHD4
0.0233389	-2.36707	PML
0.024139	2.30835	APOA1BP
0.0242695	2.80488	S100A2
0.0248531	1.57245	HNRNPA3
0.0260148	1.28946	SRSF5
0.0302058	-1.65323	BANF1
0.0304698	-2.72104	GOLGB1
0.0315087	-1.37831	KIAA1967
0.0324123	2.27856	NDRG1
0.0331619	1.17348	SERPINH1
0.0339156	1.21263	PRDX2
0.0345009	1.40127	CS
0.0350381	-1.46497	AK1
0.0364536	-1.62782	BYSL
0.0365157	4.17565	DST
0.0375915	-2.93561	PALLD
0.0380601	-1.48804	BAIAP2
0.0381953	1.25155	SORD
0.0388195	-1.77356	COX5B
0.0391525	-2.56744	GARS
0.0394022	1.38303	SNX5
0.0398823	1.42335	RPS25
0.0401458	-1.68735	RAB7A
0.0427524	-1.31774	ZC3H4
0.0439744	1.29217	HNRNPA1
0.0447682	-1.49256	FABP5
0.0452658	1.88312	QTRT1
0.0468242	-1.83151	SNRPA1
0.0472705	-1.32309	TPP2
0.0501453	1.90926	RBBP4
0.0542688	-2.49443	RHOA
0.0562367	1.28054	TRIM28
0.057002	-2.01051	DBNL
0.058209	-1.67951	MCM6
0.0588315	1.52448	TUFM
0.0595155	-2.20785	NOMO2
0.0606583	-2.6403	NCAPD2
0.0617121	2.42397	PLOD2
0.0622702	1.90557	NXF1
0.0626614	-1.83803	MTDH
0.062926	1.52102	RBM12
0.0632077	1.46963	CASP3
0.0656357	-3.12068	GSS
0.0656871	1.84177	GNL1
0.066896	-3.14472	PKN2
0.0680143	1.80906	FLOT1
0.068259	-1.3948	DNAJC9
0.0705456	3.71582	NRD1
0.071753	-2.42026	SSR4
0.0730382	-2.37502	LAMC1
0.0738584	3.42561	PURA
0.0756119	-1.73828	PLOD3
0.0760344	2.14514	PDAP1
0.076136	-1.1371	NUP50
0.0762097	-1.24965	CORO1B
0.0778108	-2.14381	ALYREF
0.0778431	1.35705	ATP5A1
0.0782708	-1.56099	KTN1
0.0787118	1.73662	EDC4
0.0803101	1.31622	SH3GLB1
0.0808779	-1.33473	CDC37
0.082037	1.27561	ATP6V1B2
0.0821297	1.30754	ADPRHL2
0.0828667	1.6594	TKT
0.0831649	2.38107	NPM3
0.0851746	-1.72013	SPAG9
0.0866842	2.0832	ATP5C1
0.0867361	1.28006	WIBG
0.0879427	-1.6536	UBE2I
0.0880522	1.32949	GPI
0.0883995	-1.17908	HSD17B10
0.0885238	1.5937	EHD2
0.0889365	1.52615	HEBP2
0.0890061	-2.44908	CLIP1
0.0892278	-2.33016	NUBP2
0.0907194	1.12316	EBNA1BP2
0.0914619	1.61198	SEPHS1
0.0916685	1.33197	FLII
0.0923464	1.40864	GMPS
0.0926808	1.26994	EIF3S3
0.0926873	1.40689	PFDN5
0.092794	-1.50809	LSM7
0.0931944	-1.50017	RABGGTA
0.0947611	1.64809	RRM1
0.0954641	-3.20606	MRPL28
0.0955741	-1.58162	VPS16
0.0976248	4.57141	RPL29
0.0982268	-1.27387	RNPEP
0.0990125	1.7857	UBAP2L
0.0995979	-1.973	BCAS2
0.0996667	1.7187	SERPINB5
0.101337	-2.47493	HMGB3
0.102027	-1.26878	ANXA3
0.102814	-1.92997	METTL11A
0.103262	2.21736	TPM2
0.105315	-1.53115	ZYX
0.10717	-1.42637	PFKP
0.107465	-1.83735	ACOT7
0.10782	-1.341	TP53I3
0.108705	1.57127	PDLIM4
0.109821	-1.23913	NPM1
0.110069	1.39526	DRG1
0.110246	1.33986	ACAT1
0.111119	-1.60539	COPS8
0.111311	1.54055	DNAJB1
0.112472	-1.53747	MST4
0.113032	-1.58653	EIF3M
0.114661	-2.29775	CCDC6
0.115049	1.74485	MCCC2
0.116556	1.89029	GRPEL1
0.11739	-1.72716	BAG2
0.117493	-1.9168	UHRF1
0.118055	-1.23613	LMNB2
0.118436	-1.52997	PPID
0.11853	1.43891	HAGH
0.118618	1.3194	TACO1
0.119485	1.85513	ZNF259
0.119558	1.48095	COPG1
0.121093	1.24113	UQCRB
0.121256	-4.65032	EFTUD1
0.12138	1.51427	GAPVD1
0.121419	1.47158	PSMD2
0.124255	-1.44815	SRP14
0.125154	-1.45377	SMC2
0.125391	1.45282	AIFM1
0.125993	-1.47739	ILK
0.126752	2.50658	S100A14
0.127063	-1.54258	PXN
0.127132	1.15844	YWHAZ
0.1276	1.40358	EEF1A1
0.127743	1.87683	S100A16
0.127758	1.14376	PRMT3
0.128396	1.51779	EIF3J
0.12867	1.8295	DDX18
0.128875	1.54192	ETFA
0.128969	2.46883	U2AF2
0.129162	1.55876	KRR1
0.129572	1.63319	IMPDH2
0.131143	1.19607	IMMT
0.131177	2.17226	PDE12
0.132898	1.52214	HTRA2
0.133476	-1.11629	TPR
0.133546	1.23042	RPLP2
0.133738	-1.80336	NUP155
0.134358	-3.12702	CD44
0.135397	1.31643	CAPNS1
0.135585	1.30957	UBTF
0.136057	-1.06364	SF3B1
0.137952	1.49586	SERPINB6
0.138509	1.28053	PSPC1
0.139028	-1.34618	SF3B3
0.139992	-2.64466	PFAS
0.140156	2.09652	PLEKHA5
0.140558	1.411	PRDX1
0.140693	-1.1312	STAM
0.141057	1.75181	C21orf33
0.141739	-2.85114	SCCPDH
0.141894	1.10304	CORO7
0.143323	-2.3571	IDH2
0.145861	1.80658	BAG3
0.145928	-1.52882	QARS
0.146628	1.7299	NDUFV3
0.147356	1.52057	FDXR
0.147631	1.38674	PDLIM1
0.148267	-1.23594	GTPBP4
0.148966	1.32173	SKIV2L2
0.149218	-1.16505	ANP32E
0.149485	-1.27324	GFPT1
0.149575	1.24196	CBR1
0.149602	-2.42804	TM9SF3
0.149632	1.6567	ADK
0.150021	-2.78777	SUMF2
0.150051	1.50089	CALR
0.152686	1.94311	DKC1
0.152929	-2.05083	SDR39U1
0.154304	-1.55775	AIMP1
0.155703	1.24555	SNRPD2
0.15656	1.38469	ADAR
0.156773	-1.7756	CASP1
0.157424	1.807	NOL10
0.157441	2.94609	CNP
0.158948	2.53534	CAST
0.159389	2.01217	CD2AP
0.159627	-2.20444	ARF4
0.159719	1.30185	HYOU1
0.160816	1.60143	C12orf10
0.161113	2.85569	EEF1B2
0.162315	1.48355	ENO1
0.162528	1.31592	NANS
0.164067	-1.31599	TLN1
0.164726	-1.97587	BRIX1
0.164853	1.89395	SNX1
0.16534	1.20404	ANXA2
0.165458	-1.4406	AKAP8L
0.165955	-1.37103	TAGLN2
0.165957	1.2968	ANXA1
0.166082	1.57189	ROCK2
0.166788	-1.32267	RUVBL2
0.167268	-2.36025	RALB
0.169305	2.30651	PUS7
0.169451	-2.2871	SDCBP
0.17028	1.38657	OXCT1
0.170515	-2.17969	HEATR2
0.172903	-6.83788	NT5E
0.172923	1.55757	LDHA
0.173413	1.46333	NDUFB4
0.173776	-1.48523	DDX6
0.175033	-1.65592	GNAI2
0.176142	1.94689	OSTF1
0.176276	-3.48909	RBM27
0.176566	1.09212	LAMA3
0.177173	-1.71846	FAM129B
0.177703	-1.58706	PPP2R1B
0.177877	-1.41594	LGALS1
0.178625	1.71592	MRPL40
0.178674	1.60255	CA2
0.179532	1.54139	PTPN12
0.179783	-1.20968	ABCF1
0.180298	-1.32102	PMVK
0.180646	-2.33259	PDXDC1
0.181067	1.70531	PPM1G
0.181712	-1.31066	MCM7
0.182235	-1.77022	GGCT
0.182797	-1.05713	MAT2A
0.183135	4.15884	CNBP
0.184562	-1.15797	NSF
0.184786	-1.53886	EIF4G2
0.185206	1.39201	NOL7
0.185368	2.8609	LYPLA1
0.185712	1.45112	ACAA1
0.185809	2.60054	PDHX
0.186828	-4.02157	BRAT1
0.187517	-1.63704	ACOT9
0.187873	1.4488	PTRF
0.188134	-1.93829	CSRP1
0.188175	2.25862	DDT
0.190145	1.63811	DNPEP
0.19091	1.41083	SARNP
0.191218	-1.22739	CNPY2
0.192988	2.25558	HIBCH
0.193997	1.38982	ELAVL1
0.194497	-1.32962	SF3A1
0.195187	1.45624	PMPCB
0.195255	-2.49201	NCAPH
0.195972	1.43797	AKR1A1
0.195981	1.5691	HARS
0.196188	-1.74196	RAB11B
0.196355	-1.68597	IDH3B
0.197368	-1.71951	TIMM8A
0.197585	-1.5923	BLVRA
0.198942	-2.11606	NUDCD3
0.20068	1.7544	SFN
0.201603	1.41311	DDX5
0.202566	1.45646	DDX42
0.202601	1.68919	RAB1B
0.20306	-1.82505	ANXA5
0.204476	1.35815	PPME1
0.206026	-1.44677	PPP2R5D
0.206802	-1.63331	CDC73
0.206855	1.26626	NAP1L1
0.207153	2.22564	RNF20
0.20746	-1.82342	CYFIP1
0.208928	-5.03332	KYNU
0.20898	1.49416	SRI
0.209956	1.76299	SCRIB
0.210229	1.41115	RPL11
0.210899	2.12464	LAMP1
0.21172	-1.70026	RPL12
0.211913	-1.598	PLIN3
0.212035	1.4979	RNMT
0.213287	-2.04901	NCBP1
0.21394	1.70134	GLO1
0.214526	-1.67088	LASP1
0.214963	1.50769	TBCC
0.215319	-1.42546	DNAJC7
0.215609	-1.2582	H2AFZ
0.217849	1.55837	NCL
0.217906	-2.40049	TGFBI
0.21825	-1.5986	SKP1
0.21892	-2.06759	PPP1R18
0.219105	1.23522	GOLGA5
0.22022	1.51041	PDIA4
0.220271	-1.594	BAG6
0.222474	-1.39744	SAFB
0.22303	-1.90879	CXorf26
0.223136	1.88279	SEC31A
0.225567	1.21643	GART
0.226086	1.76054	AK2
0.22734	1.25689	MDH2
0.228891	-1.1339	FARSA
0.22901	1.17842	MGEA5
0.229015	2.14423	MRPL15
0.229306	1.38517	G3BP2
0.22952	1.93615	HSPB1
0.230891	-2.41397	MCM5
0.23119	1.71524	RPL36
0.231629	2.07999	PSMD13
0.232376	1.41819	WNK1
0.23259	1.41742	EIF2B5
0.233629	1.18696	USP5
0.233843	1.13731	SRSF1
0.234801	-1.24947	MRPL11
0.23587	1.47305	RPS27A
0.236721	-1.25396	AIM1
0.236916	1.27486	PSMA3
0.237076	1.65868	PSMA5
0.237677	-1.55905	ATP6V1G1
0.240857	-1.30987	CCDC58
0.241205	1.31108	HDGF
0.241689	-1.46801	KIF11
0.242479	1.21134	TXN
0.24305	1.4038	HCFC1
0.244134	-1.69999	ARHGEF2
0.245566	1.54577	TTLL12
0.246279	1.60234	THNSL1
0.247663	1.37284	PNPO
0.247721	1.72701	IRGQ
0.248567	-3.94135	DDX23
0.249558	1.45495	MCCC1
0.249696	-1.20346	NDUFS6
0.249945	-1.63362	MSH2
0.250109	1.1987	RPS3
0.250704	2.28924	CTSC
0.250986	-2.23749	ACSL3
0.252501	1.25633	RRP9
0.252988	1.68714	DNAJC11
0.253448	1.37514	CCT3
0.253501	1.46101	EIF3I
0.25675	-1.22579	DUSP3
0.25701	1.4417	ISOC1
0.257045	-2.09411	FAM203B
0.257261	-1.42026	NASP
0.257891	-1.27835	RPS24
0.258668	-1.36019	HK1
0.259257	-1.23085	CTPS
0.259424	1.52817	WDR1
0.260444	1.58246	CTTN
0.260982	1.10405	MAP4
0.261847	-1.30547	HSPH1
0.263084	-3.64134	PARP4
0.263126	1.36864	SRSF2
0.263232	-2.03279	SEC23B
0.263349	-1.31541	RPS2
0.264064	-1.17244	MTHFD1
0.264348	1.46342	TXLNA
0.264523	1.31902	RCC2
0.265329	1.69937	GUK1
0.265876	-1.70076	USP7
0.266886	1.5303	ISOC2
0.267179	-2.02546	RPS27
0.268099	1.72849	STOML2
0.268592	-2.5461	ESYT1
0.268594	1.45993	AK4
0.269112	1.17983	PICALM
0.269117	-1.94166	ZW10
0.269197	1.81903	DLAT
0.269289	-1.16894	HNRNPD
0.271773	1.39367	TBL3
0.271898	1.69498	ACTR3
0.272089	-1.8855	WDR36
0.27232	2.31565	ATP5D
0.274051	1.78802	DLD
0.274433	-2.04532	MRPL50
0.275147	-1.36983	CLNS1A
0.275261	1.75417	UQCRC2
0.275321	-1.7468	ATP1A1
0.277687	-1.27165	LRRC47
0.278289	1.67376	NUCB1
0.280501	1.36828	TRMT61A
0.28077	1.8364	TMSB10
0.281916	-1.49755	SMC4
0.282223	-1.55801	PSMD4
0.282892	1.46097	GAPDH
0.284374	1.43738	PHB
0.28546	1.59491	PFKL
0.285474	-1.38401	RANBP2
0.285483	-1.22393	STIP1
0.285521	-2.03828	SPR
0.286487	2.70468	DPH2
0.286573	-1.2096	EIF2B3
0.28663	1.31994	FTSJ3
0.287989	1.43561	NONO
0.288463	-1.81342	GLRX5
0.289719	1.17794	GBE1
0.290828	1.62507	PTGES2
0.290871	-1.91073	ACACA
0.290882	-1.51859	AGPS
0.293687	1.18472	ARPC1B
0.293846	-2.25514	NOP16
0.293965	1.23042	UBA6
0.294322	1.54917	PDCD5
0.294458	-1.45816	CEBPD
0.294487	1.50875	FECH
0.294708	1.86067	SDHB
0.295222	-2.1748	SRRT
0.295777	1.68359	PRPS2
0.295804	1.26463	C16orf13
0.295812	-1.38376	MYO6
0.29678	-2.04734	MIF
0.296985	2.24513	CDKN2AIP
0.297659	1.68713	FAM91A1
0.297892	1.87002	PRDX5
0.299245	-2.06202	RBM17
0.299625	1.85148	U2AF1
0.30029	-1.33206	GOLGA2
0.301017	-1.44142	IFI16
0.302237	-1.74136	UBQLN1
0.302749	-1.47662	DDX54
0.303313	-1.42114	EIF3EIP
0.303741	-2.02841	GALK1
0.304315	-1.54586	KIF5B
0.304618	-3.327	MACF1
0.305244	-1.65407	FMR1
0.30689	1.33119	ALDH1B1
0.308496	1.23945	EEF1G
0.308541	-1.99051	DPYSL2
0.310119	1.21444	USP10
0.31055	1.11742	FOXK1
0.312112	-1.80686	FSCN1
0.312286	-1.4362	COPE
0.312376	1.29069	DNAJA3
0.313358	1.17931	SRP9
0.314544	-1.18228	RPS15A
0.316159	1.04081	ETFB
0.317143	2.95341	BDH1
0.318101	1.236	ATG3
0.318185	-1.38332	PPP1R13L
0.3184	-1.07238	MTA2
0.318606	-1.99728	EIF3F
0.319021	-5.93275	DNAJC19
0.319023	1.6102	HNRNPA0
0.319031	1.31155	IMPDH1
0.31933	-1.57225	NAE1
0.321403	-1.48473	CLTC
0.323053	1.38835	CNN2
0.324219	1.73263	ANP32A
0.32473	1.33565	SEC24A
0.325251	2.0014	PRKCDBP
0.325304	-1.29072	SNX12
0.325609	1.15228	PSMC2
0.325624	-2.80327	SLC1A5
0.325903	1.62431	ADCK3
0.326186	-1.11276	TAX1BP3
0.327125	-1.42685	NPC2
0.327888	-1.7561	OGDH
0.328259	-1.73886	ALDH16A1
0.329797	1.26421	CSNK2A1
0.330848	1.66905	TBC1D4
0.331761	-3.20804	NOC4L
0.331941	-2.01973	RANBP3
0.332192	-1.47383	STX7
0.332369	1.21529	PDHB
0.332662	1.78356	APM2
0.334029	-1.47147	UBA2
0.334531	-1.25017	PKP2
0.336216	1.77077	CMBL
0.338145	1.40379	TROVE2
0.340067	-1.56236	ACO1
0.341008	1.33245	EIF1AX
0.342276	-1.50155	TJP2
0.343154	-1.22546	KRT18
0.343332	-1.67765	ASNS
0.343466	-2.0375	TNPO1
0.343827	-1.53417	IRF2BP2
0.34386	1.67495	UCHL5
0.343935	-4.77569	POP1
0.34499	-1.35762	RFC4
0.346375	1.6713	MRPS17
0.346542	-2.7436	BMS1
0.348487	-1.52223	POLR2A
0.348775	1.84319	HADH
0.348991	1.25327	PPP1CA
0.349398	1.29675	HDLBP
0.349584	1.3331	HSPA1A
0.351445	-2.39541	GAK
0.352757	1.16809	DDX17
0.356185	-2.64829	PGRMC1
0.356734	1.51843	RPS14
0.358426	-2.36787	SUPT5H
0.358828	1.22283	GLT25D1
0.358991	1.23452	RPS8
0.35935	-2.1781	NT5DC1
0.362635	1.40014	HNRNPH3
0.362842	1.62856	SSB
0.363078	-1.6322	STRN3
0.363085	-2.09307	FLOT2
0.363441	1.54675	UQCRC1
0.363567	1.32382	UGP2
0.363583	-1.35059	VPS35
0.364167	1.83058	ECHS1
0.36493	1.37471	CDV3
0.36513	1.20289	HNRNPU
0.365801	-1.49635	ACAD9
0.36797	-1.55167	PRKAR1A
0.369058	-1.69028	ACP1
0.369617	-1.32413	NAA15
0.369843	1.33477	ARHGAP1
0.369992	1.18336	NUDT5
0.370235	-1.36518	LMNA
0.370279	1.38486	TARS2
0.370857	-1.12906	2014-09-02
0.371439	1.27566	ATP6V1E1
0.371783	-1.46052	PPIF
0.372028	-2.22257	HTRA1
0.372464	-1.56595	PRKCI
0.372627	1.73942	TPD52L1
0.373686	1.28653	EIF2A
0.374117	-2.58727	MRPL14
0.374428	-1.72012	RPS4X
0.374872	-2.11283	ARFGAP2
0.375109	-1.18446	C22orf28
0.375155	-2.27486	TMED10
0.375565	-1.68676	PPIA
0.375727	-1.46756	PFKM
0.376484	1.07524	POLDIP3
0.37695	1.31956	HSPD1
0.377158	1.57685	PPP2CA
0.377939	-1.76705	TSR1
0.378119	1.51966	FBL
0.378375	1.39133	RPRD2
0.378459	-1.18407	CBX3
0.379889	1.33815	ALDH9A1
0.380155	-1.3904	SEC13
0.380486	-1.31201	GANAB
0.381463	-1.16543	RPS13
0.383452	-1.6192	SF1
0.383456	-1.956	NUP88
0.383511	-1.43994	PSMD7
0.384272	1.11573	DOHH
0.38493	1.67609	CARS2
0.38523	1.71197	S100A13
0.385429	1.44321	QDPR
0.385964	-1.64981	ATXN2L
0.386147	-2.08214	C1orf123
0.386514	-1.3655	SNRNP70
0.387401	1.04327	PUM1
0.38812	-1.5715	CSK
0.388414	-1.66619	FAM82A2
0.389079	1.33271	SRRM2
0.390058	-1.85821	RPL37A
0.390171	-1.28764	EHD1
0.391288	1.65719	DNM1L
0.391571	-1.72615	HUWE1
0.392821	-1.03897	SLC25A10
0.392952	1.3758	PHGDH
0.393985	-1.9063	DEK
0.394843	1.98561	ASS1
0.394912	-1.4615	CACYBP
0.396141	-1.51655	CANX
0.396838	1.33477	NAPRT1
0.396979	1.63767	MTHFD2
0.398714	1.17584	HSPA8
0.398724	1.38002	DYNLRB1
0.398814	-1.54447	RPL14
0.39926	1.59835	HADHA
0.400674	-1.52212	KPNA2
0.40099	-1.33931	ITGA6
0.401177	1.25858	XRCC5
0.401433	-1.62961	SNCG
0.402519	-1.75748	PSME3
0.403075	-1.90634	PSMD11
0.404156	-3.14888	MYO1B
0.404469	-2.86962	DPY30
0.404831	-1.43706	GOLGA3
0.405693	-1.34633	KIAA0664
0.407569	-1.24109	CFL1
0.407667	1.36021	EML2
0.408009	-1.51582	BSG
0.408149	1.4367	SGTA
0.408682	1.2477	NDUFV2
0.408801	2.73695	YARS2
0.409137	1.97673	GCDH
0.409251	-2.40234	COPB2
0.409556	-1.16083	DCTN4
0.409605	1.25412	MYL6
0.409756	1.29565	RBM9
0.41024	-2.73866	HMGA1
0.412384	-1.34445	MPP6
0.412458	1.81728	C8orf82
0.412704	-1.41367	PYGB
0.414745	-1.45176	MCMBP
0.41511	1.28487	BAZ1B
0.41554	1.39804	EIF5A
0.416018	1.9466	GADD45GIP1
0.417108	-1.27395	ARHGDIA
0.417318	-1.42869	IPO4
0.417794	-2.05308	GMFB
0.419486	1.17458	LARP4
0.41968	-1.28625	DUSP23
0.419794	-1.34623	PDLIM7
0.42039	1.39707	CNOT2
0.420409	-1.09688	PPAT
0.420483	-1.57972	ICT1
0.420965	1.37155	DFFA
0.421418	1.57153	WDR5
0.424764	1.23284	ACO2
0.425305	1.30266	AHNAK2
0.426117	1.42417	PES1
0.426309	1.51853	GSTP1
0.426517	1.43769	HSPA4
0.427291	-1.31839	ANKRD17
0.427551	-4.72021	RPN1
0.427886	-1.81566	TMSB4X
0.428154	-1.54384	ATP5H
0.42835	-2.05741	BTF3
0.428406	-1.1911	TMPO
0.428893	1.126	PKP3
0.43192	1.22779	RPA3
0.433777	-1.14279	SMARCA5
0.433848	-1.31576	PA2G4
0.435132	1.97363	PSAP
0.435206	1.27117	NTPCR
0.435215	2.24694	TAF15
0.435362	-1.20324	MSH6
0.4364	1.32299	PSMB5
0.437251	1.43004	ACADVL
0.438396	1.34352	STAU1
0.438803	-1.13751	ATP6V1C1
0.43893	-1.62127	CSDA
0.438972	-1.8161	PLCB3
0.439217	1.47093	UQCRFS1
0.439741	-1.65526	RPL18A
0.440935	-4.53204	HIST1H1D
0.441156	1.6894	CAPZB
0.442042	-3.41525	CSE1L
0.442812	1.40483	SUGT1
0.443215	-1.35984	MAP7D1
0.444477	1.11493	HINT1
0.446047	-1.57889	GRSF1
0.446123	-1.68352	FAM120A
0.446332	1.39757	PrLZ
0.446571	-1.63758	EPS15
0.447371	1.24358	RUVBL1
0.449294	1.17157	PLOD1
0.449403	1.45929	TUBA4A
0.449483	-1.89493	IDH3A
0.449922	1.32309	MYH10
0.450133	-1.2622	PARP1
0.450649	1.27031	RAB5C
0.451638	1.1951	SNTB2
0.451639	-1.44382	ABHD14B
0.451646	-1.30845	LMNB1
0.454247	1.19183	PGAM1
0.45443	1.15677	SF3B2
0.454626	-1.21553	SMC1A
0.45556	-1.39494	NUPL1
0.456278	-1.50119	SLC25A5
0.456282	-1.60304	ATP5F1
0.456494	-1.6438	CLTA
0.458156	-1.37412	H2AFY
0.458418	1.17888	CSTF1
0.458608	1.82921	GRHPR
0.459175	-1.32108	ANPEP
0.459297	-1.49183	SRP68
0.460103	2.91711	PPL
0.460196	-1.41786	CPSF3
0.461254	1.17459	HSDL2
0.461569	-1.95634	SNRNP200
0.462922	-1.8166	AAAS
0.462954	-1.14824	CKAP5
0.463799	1.20494	NUP98
0.463858	-2.39449	SDPR
0.465124	-1.49806	ETF1
0.465519	-1.21427	RBMX
0.465703	1.22321	SMC3
0.466677	-3.09286	XPO1
0.466757	-1.19659	C12orf57
0.46795	-1.77253	IGF2R
0.468184	-1.68711	MRPL44
0.468292	-1.84844	RRP12
0.469582	-1.22572	KHSRP
0.469768	-1.15228	PEA15
0.47066	-1.34351	ARHGEF1
0.470827	-1.07086	PRPF4
0.472444	-1.17622	EPRS
0.472476	-1.47477	POLD1
0.472872	1.62884	AK3
0.473058	-1.35247	RAE1
0.473966	1.47494	NUFIP2
0.474631	1.3041	NSA2
0.474847	-1.35878	CPSF1
0.475189	-1.93096	LEMD2
0.475317	1.13631	ALDH18A1
0.475751	-1.5071	PSMD1
0.475924	1.20744	AATF
0.476037	-1.29346	PPP2R1A
0.476753	1.36764	ACY1
0.477044	-1.18807	RPL35A
0.478041	-2.24351	RBM5
0.4784	1.29223	SARS
0.478419	1.31154	FAM49B
0.47991	-1.59633	RPL15
0.481102	-1.29408	PGD
0.481254	1.19182	NENF
0.482135	-4.76845	AP3D1
0.483492	1.24012	PHB2
0.483654	-1.29111	DNMT1
0.484141	-1.16737	ATP6V1A
0.484888	-1.39995	ANXA8
0.48538	-1.31727	MCM2
0.485647	-1.24781	ANGPTL4
0.485655	-1.55192	SERPINB1
0.485865	-1.62375	MAP2K1
0.487697	1.23312	VTA1
0.48781	-1.18008	DR1
0.487991	1.09504	RDX
0.488653	-1.10548	ADSS
0.488874	-3.317	RRS1
0.490144	-1.34544	KIAA0020
0.49029	-1.79408	STK24
0.491159	1.25004	LTA4H
0.491253	-1.26489	AHCTF1
0.491752	-1.09058	MCM3
0.491787	-1.22332	ITGB1
0.492477	-1.19642	CTNND1
0.494854	1.3428	UTP20
0.495602	-1.40739	AP1M1
0.495802	1.14689	NOP2
0.496085	-1.71868	RAB14
0.496951	-1.22091	RPL9
0.497661	-1.44535	ACIN1
0.499721	1.43855	HNRNPUL1
0.499878	-1.33289	EXOSC4
0.499887	-1.56465	UBR4
0.501206	-1.4061	KARS
0.501274	-1.3239	RCL
0.502241	-1.26556	TRMT112
0.502824	-1.06188	ANXA7
0.503418	-1.6926	OXSM
0.503727	1.32705	DHX30
0.504504	1.37952	ALDOA
0.504722	-1.45405	SNRPB
0.504916	-1.17224	PHPT1
0.505397	-1.5369	UGDH
0.505619	1.28548	SFXN1
0.506006	1.1579	PSMC5
0.50702	1.38851	RPL23A
0.507022	1.52722	HADHB
0.507039	-1.09724	POLR1C
0.507308	-1.51398	HNRNPL
0.508399	-1.69507	LGALS3
0.508463	1.19559	PDCD6IP
0.509042	1.09252	AHNAK
0.509299	-3.3222	MTCH2
0.50957	2.10916	KIAA0284
0.510175	1.31179	TPI1
0.510417	-1.21228	TUBB4B
0.510544	-1.14525	SNX6
0.510552	-1.37722	INF2
0.510668	-1.2214	MRPL43
0.510807	1.138	RBM39
0.511503	-1.19396	NACA
0.51157	1.57121	RPL28
0.511988	1.10148	MTHFD1L
0.512752	-1.32652	NHLRC2
0.513174	1.27637	FKBP5
0.515261	-1.59667	GPKOW
0.51598	-1.08229	CTNNB1
0.516048	-1.1861	FARSB
0.516114	1.26304	HSPE1
0.516198	-1.55918	NOC2L
0.516223	-1.24204	HS1BP3
0.51674	-1.23181	CKMT1A
0.517484	-2.07785	XPOT
0.518507	-1.36207	SERBP1
0.518812	-1.4641	IQGAP1
0.519217	-1.72204	MPRIP
0.519773	1.28467	NDUFV1
0.520587	-2.2234	MKI67
0.521078	1.14885	HNRNPH1
0.521183	1.14511	GSTO1
0.521189	-1.36611	HN1
0.521855	-2.36231	SPATA5
0.523621	-1.14079	SMARCC1
0.523763	1.34074	GNB2L1
0.523896	-1.49084	EIF4A3
0.524078	-1.52812	GTF2I
0.524373	1.29134	NOP56
0.524394	1.51511	POLDIP2
0.5256	-1.42958	MCM4
0.527002	1.13178	TCERG1
0.527475	1.35085	PSMB2
0.527633	-1.19444	MDH1
0.527902	-1.60387	CNOT3
0.52822	-1.22291	PAFAH1B3
0.528247	-1.73543	SEC16A
0.528916	1.18686	P4HA1
0.529128	1.27434	RPL4
0.529229	-1.28273	ERC1
0.529442	-1.32185	CHCHD3
0.530562	1.08957	ATAD3A
0.530848	-1.45474	TBC1D15
0.530998	1.26115	RRP1
0.531645	-1.07049	MYBBP1A
0.531891	1.28949	PDIA3
0.531994	1.58506	ESRP1
0.532878	1.46471	TUBA1A
0.533447	1.33944	AHCY
0.533492	1.31155	S100A10
0.534167	-1.11036	MVP
0.534905	1.11263	TRIM32
0.535318	1.37905	QKI
0.53565	-1.22345	LRRC59
0.535887	-1.34176	LRRC40
0.536389	1.11813	HNRNPAB
0.536749	1.19281	RFC2
0.537215	1.15171	PGAM5
0.537572	-1.28573	NDUFAF2
0.537806	-1.09649	PKM2
0.53885	1.12289	DSTN
0.539846	1.37863	PSMA7
0.54015	1.1859	KHDRBS1
0.544414	-1.33355	ATOX1
0.545104	1.27579	APRT
0.546236	1.18079	CTBP1
0.547059	1.04533	VAT1
0.547122	1.31528	DDI2
0.548393	-1.18458	LUC7L2
0.548452	1.13821	HRSP12
0.55105	1.09275	EIF6
0.551741	1.21233	CDC5L
0.552	-1.13388	RPS5
0.552319	1.11491	DDX1
0.552842	1.27128	P4HA2
0.55362	-1.19088	EIF3E
0.55385	1.11345	CMPK1
0.554336	-1.63121	RPS15
0.554384	1.8217	RPF2
0.554742	-1.32604	DHX9
0.555052	-1.26778	SRSF3
0.556302	-2.46781	PSME2
0.557523	-1.31752	SRSF10
0.557686	1.05478	MSN
0.558117	-2.6517	METAP2
0.558145	1.05046	ILF3
0.558405	1.18974	NUMA1
0.559077	-1.14598	DUT
0.55915	-1.27608	DNAJC3
0.560022	1.2395	ZNF622
0.561495	1.22587	HSPA14
0.561778	-2.7767	EEF1E1
0.564439	1.9181	TAGLN
0.565409	1.77593	CAPZA2
0.565636	-1.06503	ARCN1
0.565963	-1.34411	UBR5
0.566798	-1.09968	PGK1
0.567726	-1.50155	ARPC3
0.568052	1.29393	PPP1R7
0.568235	-1.36303	ACOT1
0.568759	1.13481	NUP93
0.570117	1.15905	IPO5
0.570591	-2.09072	NNT
0.570988	-1.4958	RUFY1
0.572538	1.45934	BID
0.57301	1.41716	TTC1
0.573202	-1.28965	SELRC1
0.573781	-1.29572	AKT1S1
0.574027	-1.77511	RAB1A
0.57509	-1.05447	PRRC2C
0.575296	1.34444	DNAJA2
0.575964	-1.39805	ATP2A2
0.576538	-1.37522	ARPC2
0.577326	1.32523	RDBP
0.578702	-1.29067	PFN2
0.579438	1.28856	ACADM
0.579786	-1.52692	EIF4H
0.58023	1.13307	DDX39B
0.581163	1.24168	SUPV3L1
0.581284	1.12247	SHMT2
0.581942	1.20458	ADH5
0.58254	-1.20093	GOT1
0.583163	1.25746	CLIC4
0.583381	1.11489	PRMT5
0.585528	-1.32344	MATR3
0.586061	-1.73899	EPN1
0.586265	-1.25692	AKAP2
0.586351	-1.69713	FKBP8
0.58707	-1.26663	PPP5C
0.588452	-1.46646	LAMB3
0.589138	-1.31655	FAM114A1
0.589909	1.27383	AKR7A2
0.590029	1.6008	EEF1D
0.590072	1.08058	EIF2AK2
0.59061	-1.37319	PCBP2
0.592022	-1.34482	KPNA6
0.592498	1.42547	GLUD1
0.593794	1.51218	CALD1
0.594764	1.09797	NARS
0.595326	-1.46	MANF
0.595343	-1.15441	RCN1
0.59575	1.10943	BPNT1
0.596874	-1.3888	PSMA2
0.596973	-1.74572	PYGL
0.597085	-1.3151	TUBB3
0.59757	1.24981	BUB3
0.597745	-1.21443	NUP214
0.597996	1.13009	MARS
0.598957	-1.09613	VDAC2
0.599612	-1.47759	CAMK2D
0.599802	-1.10761	EIF4A1
0.600322	1.37188	IPO7
0.600353	1.08063	DSP
0.601847	-1.40067	PRKAR2A
0.60302	-1.20645	ILVBL
0.603275	1.05475	SAE1
0.60358	-1.10571	CAD
0.603924	1.08655	DLST
0.604299	1.59041	FKBP1A
0.604423	-1.30411	TES
0.604495	-1.07246	PLS1
0.607198	-2.10221	GALE
0.607775	-1.16	COPS4
0.608246	1.18827	RTKN
0.608718	1.1956	ADNP
0.609178	-1.97863	PRPF8
0.609262	1.49451	COPZ1
0.60939	-1.31326	LSM4
0.609623	-1.51538	PCK2
0.609951	-1.23333	EIF1
0.610089	-1.18237	FKBP2
0.610288	1.30073	ATP5J
0.610322	1.23285	NUDCD2
0.610614	-1.55454	OPA1
0.611163	-1.36564	COPS3
0.611266	1.60653	MCTS1
0.611749	-2.03062	CIRBP
0.611888	-1.12336	TCEA1
0.612816	1.04071	LANCL1
0.613181	1.04045	VARS
0.61353	-1.27175	ITGA3
0.613799	-1.89941	SEC23A
0.614895	-1.40213	HNRNPH2
0.615408	1.25377	SYNCRIP
0.615412	-1.57538	PTMA
0.61592	1.32214	SCLY
0.615924	1.23364	PTCD3
0.615958	-1.20689	TXNL1
0.616237	1.29665	ELAC2
0.616687	1.22091	LDHB
0.617705	-1.44293	HIST2H2AA3
0.619056	1.60637	PPP1R12A
0.619323	-1.22418	VASP
0.619619	-1.53002	WDR61
0.621591	1.31046	DNM2
0.621722	1.22027	CORO1C
0.622904	-1.53786	TRMT1
0.623264	-1.30772	AIMP2
0.623422	-1.227	CCAR1
0.623573	-1.22553	RAB18
0.62381	1.61969	EIF4B
0.624016	-1.38507	LDLR
0.625327	-1.18874	EPPK1
0.625491	1.47974	NHP2L1
0.625812	-1.24357	UAP1
0.626415	-1.24437	RALY
0.626839	1.08548	PCMT1
0.626864	-1.37601	AP2B1
0.627074	1.33884	RAVER1
0.627141	-1.2046	FKBP4
0.62864	-1.20701	IGF2BP2
0.629166	1.27601	HOOK3
0.63008	-1.09338	PRRC2A
0.630657	-1.69315	NPEPPS
0.630808	-1.16792	MALT1
0.631194	-1.37008	POLR2C
0.631462	1.20647	RPS7
0.631744	-1.2216	IL18
0.6332	1.29748	CAPG
0.633534	1.10919	PSMD3
0.633538	1.34809	ANAPC1
0.634292	1.12995	LSM3
0.634831	1.23835	TPD52L2
0.63665	1.01967	ATIC
0.636722	1.5696	RG9MTD1
0.638706	1.31354	COTL1
0.640345	-1.2409	GNS
0.640979	-1.41945	CUX1
0.641654	1.06839	FUBP3
0.641768	-1.14478	DHX15
0.641797	-1.34169	PPP1R14B
0.642408	1.10528	TFAM
0.642552	1.22568	TIMM50
0.642578	-1.26541	USP14
0.642898	1.17031	RANGAP1
0.643003	-1.34449	NUDC
0.643557	1.05381	SLC25A22
0.645605	1.23581	PARK7
0.646087	-1.15381	FAM83H
0.646404	1.18487	RPL27
0.646782	1.13644	NDUFS1
0.647476	-1.33706	HAT1
0.648873	-1.36099	TALDO1
0.649234	-1.19665	SCFD1
0.649382	1.10439	FLNB
0.649675	1.16636	MYO1D
0.649845	-1.33126	STMN1
0.650068	1.32984	ENOPH1
0.650577	-1.29556	BLVRB
0.650652	1.02975	HNRPLL
0.651144	-1.47425	HIST2H3A
0.651232	-1.26595	VAPA
0.651768	1.40849	SNAP29
0.652224	-1.08644	NSFL1C
0.652507	1.07894	SNRPD1
0.653004	1.25359	RSL1D1
0.654502	1.18284	MRPS36
0.655689	1.17962	DCTN2
0.655964	1.44897	GPX1
0.656159	-1.44469	TSTA3
0.656248	1.484	YBX1
0.657042	1.18405	MAPK1
0.657473	1.18732	YWHAH
0.657602	-1.23273	MAOA
0.657877	-1.06793	EIF3A
0.658955	1.67352	DDX24
0.659818	1.06011	SCP2
0.66043	-1.2735	FUS
0.660581	-1.24679	FASN
0.661097	1.0771	HNRNPM
0.661992	1.123	EIF2S2
0.662633	1.06317	UNC45A
0.66565	1.22419	GTF2F1
0.666504	1.0938	RPL7
0.666733	-1.61912	PDCD6
0.666788	-1.30254	SNW1
0.666914	1.14859	DPYSL3
0.66795	-1.30123	PDCD10
0.667973	-1.06381	TOP1
0.668198	1.22853	CEP170
0.668532	1.33793	SNX2
0.668974	-1.48595	CPNE1
0.66994	1.1727	CCT2
0.669991	-1.32359	VBP1
0.670045	-1.41312	OCIAD1
0.671083	1.57256	NDUFA5
0.671186	-1.12044	YWHAE
0.671882	1.35374	EZR
0.672512	1.22598	PTBP1
0.673302	-1.49962	ZC3H15
0.673778	-1.12245	DYNC1LI2
0.675013	-1.37715	UBE2V2
0.676186	-1.30253	KIAA1609
0.676466	1.41664	UCK2
0.676842	1.08597	KIF2C
0.677022	-2.30628	CD109
0.677389	1.05655	HNRNPK
0.677771	1.13983	LIMA1
0.67843	-1.10935	TIMM9
0.678449	-1.22403	DNAJC13
0.678625	-1.14691	ZC3H14
0.678953	-1.28525	ACBD3
0.679757	2.46289	MTX2
0.681299	-1.1796	COPS7A
0.681384	1.12092	SMARCA4
0.681742	-1.07384	FAM96B
0.682493	-1.08373	PGLS
0.683757	1.22846	GFM1
0.684605	-1.14186	PTK2
0.684758	-1.06966	RPL30
0.687059	1.20363	NDUFA12
0.687543	1.29736	RPS28
0.687754	1.08176	ETHE1
0.688096	1.14864	HNRNPR
0.688229	1.07387	PDIA6
0.688416	-1.16515	DYNC1H1
0.688424	-1.16654	LGALS3BP
0.688524	1.27493	EIF5
0.689233	1.17153	PABPC1
0.690028	-1.23926	WARS
0.691022	1.258	FAM125A
0.69122	-1.22293	RBM3
0.692009	1.19598	EXOSC6
0.692022	-1.12874	EIF3K
0.692064	1.07634	CCT4
0.692695	-1.20734	VDAC1
0.693653	1.20132	PFDN6
0.693851	-1.36575	CELF1
0.694679	-1.15782	MYO1C
0.694904	1.20469	UBE2K
0.696083	1.06238	PSMC3
0.696848	1.20931	OLA1
0.696927	-1.15441	UBA1
0.697853	-1.47072	FEN1
0.699407	1.15844	ECM29
0.700174	1.0936	HSPA4L
0.701827	-1.17679	EIF3C
0.702836	-1.0907	RAD21
0.703063	2.09487	RPLP1
0.703697	1.14912	ZNF598
0.703811	1.06734	EIF2S1
0.704601	-1.17602	RBM14
0.704951	-1.18043	YARS
0.705167	-1.24977	ACTN1
0.705545	-1.37939	CKAP4
0.706253	-1.18616	STRAP
0.706275	1.19228	PSMC1
0.706469	-1.26505	SF3B5
0.706786	-1.15037	PEPD
0.706796	-1.3105	NDUFB1
0.707159	-1.08436	DIAPH1
0.707162	-1.07411	RPS21
0.707709	1.34942	DSG3
0.708243	-1.2332	ITGA2
0.709427	-1.19768	HSD17B4
0.709525	1.06713	CARS
0.710013	1.11048	CHD4
0.710783	1.04891	AP2A1
0.710927	1.16091	ITPA
0.712039	-1.55938	UPP1
0.71211	1.11308	RANBP1
0.71307	1.16836	UBE2D3
0.713796	-1.44364	NDUFA10
0.713906	1.10417	BZW1
0.715038	-1.14638	TCOF1
0.715598	1.25086	PPIG
0.715733	1.22345	RPL10A
0.715972	1.23207	SERPINB8
0.716026	1.3079	PC
0.716711	-1.15075	PDCD11
0.718499	-1.21964	PRKDC
0.718932	1.0291	STUB1
0.719227	-1.31287	PGM1
0.719475	1.23291	HPRT1
0.719525	-1.38929	TBCE
0.720306	-1.16204	PTK7
0.721642	1.13651	ANXA4
0.722154	-1.2089	GIPC1
0.722332	-1.1612	LUC7L3
0.722469	-1.23651	ENAH
0.724101	1.05292	DARS2
0.724973	1.10656	NAPA
0.725304	-1.2043	COX4I1
0.725387	1.30363	RPS19
0.725419	-1.08123	GIGYF2
0.726462	1.26639	RPL23
0.726758	-1.29678	CAPZA1
0.726785	1.07421	NIT2
0.726916	1.15077	FH
0.727019	-1.10513	DHX36
0.728524	-1.25709	TOMM34
0.729248	-1.11439	CLPP
0.730187	-1.09603	TRIM29
0.73049	-1.21616	RBM34
0.730575	1.27513	SH3BGRL3
0.731013	-1.59921	GSR
0.731853	-1.22559	VIM
0.732153	-1.52795	GRWD1
0.73228	-1.12925	TPM4
0.732983	1.22144	GNB1
0.733117	-1.45253	NUDT21
0.733606	-1.10382	NUP153
0.735546	1.15694	EIF2S3
0.736314	-1.24718	WDR74
0.736762	1.36092	IPO9
0.736879	-1.08366	NAP1L4b
0.738268	-1.31208	S100A11
0.738397	-1.12107	MRPL4
0.738996	1.13446	ACOT13
0.739961	1.22657	SUPT16H
0.740261	-1.31596	CUTA
0.740288	-1.13204	CLPX
0.740899	1.17245	CEBPZ
0.74146	1.38116	PTMS
0.741797	-1.15072	PRMT1
0.742226	1.36768	NDUFS3
0.742552	1.07479	SND1
0.742915	-1.0766	PSMB1
0.743043	-1.16533	ANKHD1
0.743084	-1.1626	2014-09-08
0.74336	-1.11999	RAB2A
0.743586	-1.15197	ERAL1
0.743889	1.13328	PSMB6
0.743892	1.07659	RBBP7
0.744432	-1.25415	NDRG3
0.744948	1.16915	PAPOLA
0.745447	1.12125	LARP1
0.746395	1.11437	GLB1
0.746576	-1.22068	NAGK
0.74718	1.22216	IARS
0.747828	1.10999	HSP90AB1
0.748014	1.37386	CSNK2B
0.74824	-1.15324	TJP1
0.748302	-1.06856	PAICS
0.748481	1.11602	CHORDC1
0.748966	-1.16043	KLC2
0.749504	1.13975	SPTAN1
0.749715	-1.06961	USO1
0.749974	1.27944	TSTD1
0.750793	-1.74865	PAPSS1
0.750998	-1.20519	RAB3GAP1
0.751149	1.0347	PFDN2
0.751554	-1.1375	GSPT1
0.751758	-1.19879	UBE2M
0.752932	1.20262	PTGES3
0.753068	1.12267	DDX21
0.753401	-1.35475	SEC14L2
0.753683	-1.05114	RAD50
0.754573	-1.09244	ITGB4
0.754762	1.41588	LONP1
0.754854	1.45548	RPL35
0.756176	1.13836	IMPA1
0.756237	-1.28476	SLC7A5
0.756537	1.20598	PSMF1
0.756734	-1.2592	SRSF6
0.757736	-1.27918	GYS1
0.758228	1.07689	NME1-NME2
0.758558	-1.0299	IARS2
0.758764	1.11796	EFTUD2
0.758861	-1.21061	ACTR1A
0.759576	1.13387	DNTTIP2
0.760036	1.17281	NUP62
0.761495	-1.06434	DCTN1
0.761758	1.21391	SNAPIN
0.761784	1.16947	PITRM1
0.762541	-1.21885	TUBB6
0.762878	-1.17336	ABI1
0.763168	-1.1142	CPT2
0.764541	1.16479	AARS2
0.764649	1.35554	SOD1
0.764953	-1.17981	RPL3
0.76517	1.03353	TYMP
0.765316	1.2629	UFD1L
0.765593	1.35775	GCSH
0.765711	1.09945	SRSF9
0.766311	-1.15869	POLR2B
0.766911	-1.13051	GNL2
0.76731	1.0473	HRAS
0.76734	-1.06128	PNN
0.767542	1.12242	YWHAQ
0.767835	-1.1443	CALU
0.768713	-1.07156	FIP1L1
0.768838	1.11508	SUCLG2
0.768939	-1.09636	CCT7
0.769063	1.07882	YWHAG
0.769347	1.04049	CPNE3
0.769572	-1.0816	RPS16
0.770024	1.07466	EEA1
0.77021	-1.41482	HINT2
0.771134	-1.43481	DNAJC8
0.771166	1.23454	TCEB1
0.7712	-1.45565	GOT2
0.771358	-1.13022	CCT6A
0.771633	1.19704	ACAA2
0.772357	-1.13515	HP1BP3
0.772533	1.03208	DDX47
0.772601	1.2078	ALDH7A1
0.772611	-1.09763	CDK1
0.772754	1.16705	ACTC1
0.77301	-1.35412	PSMB4
0.77302	1.20059	RPL38
0.773316	-1.05026	SLC25A6
0.773995	-1.33994	RDH13
0.774269	-1.75995	HIST1H1B
0.775075	-1.47745	FLAD1
0.776013	-1.22294	TARS
0.776295	-1.48474	BZW2
0.776726	-1.45915	ALDH3A2
0.776928	-1.16974	AHSA1
0.776987	-1.12154	DCXR
0.777685	1.11796	NAA38
0.777698	-1.18177	UMPS
0.778524	-1.2131	U2SURP
0.778614	-1.10177	PLEC_4
0.778988	-1.10129	SRSF7
0.779496	1.11768	SRM
0.7802	-1.12618	SBDS
0.780559	1.11222	HSPA5
0.780968	-1.08883	PSMA6
0.781313	-1.4727	MT-CO2
0.781882	-1.06924	PAK2
0.782829	1.04314	COPA
0.782946	1.03642	MYH9
0.783347	1.21044	NUP43
0.783439	-1.22206	CSTF2
0.784009	-1.27596	MRPS31
0.784258	-1.09127	DDB1
0.784473	1.13766	RPS17
0.784744	-1.06617	DECR2
0.785165	1.17385	HNRNPUL2
0.785572	1.13643	PGP
0.78589	-1.14201	BOLA2
0.786645	1.11622	GLRX3
0.787227	1.09817	ILF2
0.78729	1.10299	ACSL1
0.787617	-1.1081	P4HB
0.788646	-1.34904	SLC25A13
0.789414	-1.25271	CAPN2
0.789472	1.21214	ARPC1A
0.790442	-1.13542	CWF19L1
0.791407	1.14497	APMAP
0.791502	1.36413	ECH1
0.791819	-1.08149	CCDC22
0.791879	1.0269	PABPC4
0.791899	1.13062	TRIM25
0.792952	1.19345	MKI67IP
0.792996	-1.22835	LRRFIP1
0.793661	1.19229	TPM3
0.793763	-1.3735	CRK
0.794005	-1.27348	USP15
0.794138	-1.07887	TOP2A
0.795165	1.2341	API5
0.796272	1.1082	FUBP1
0.796537	-1.07159	CSDE1
0.797032	1.09127	ATP5O
0.797253	-1.12433	TIMM44
0.79788	-1.05968	TNS4
0.798037	-1.06405	DAK
0.79806	-1.09996	RPL32
0.79838	-1.25852	FAM21A
0.798664	-1.07055	TNKS1BP1
0.798689	-1.04358	TWF1
0.798692	-1.19438	JUP
0.798895	1.16086	C14orf166
0.79899	1.19758	ANP32B
0.799189	-1.35777	MRPS5
0.800398	1.14	SRP72
0.800756	1.1641	C12orf23
0.801008	1.15146	CDK11B
0.801231	-1.08816	RPSA
0.802265	1.33008	PPA2
0.802748	-1.02446	WDR18
0.803911	-1.10126	2014-09-09
0.805059	-1.22196	BOP1
0.805972	1.16446	NOP10
0.807289	-1.10845	PSPH
0.808017	-1.27656	NDUFB10
0.808124	1.0821	RPS12
0.808702	-1.09222	PACSIN2
0.808778	1.05471	VCP
0.808853	1.01587	PSMC4
0.810286	-1.1	EXOSC9
0.810404	1.13361	LETM1
0.811112	-1.22793	LARS
0.811347	1.10439	SSRP1
0.811482	-1.08653	VPS4A
0.811945	1.14742	NAMPT
0.812271	1.21764	RPL18
0.812839	-1.08857	GPD2
0.813858	-1.28059	MCAT
0.816238	1.16715	CYB5R3
0.816296	1.23238	FKBP9
0.816652	-1.17698	LAMC2
0.817214	-1.17302	DSG2
0.81838	1.08463	NUDT9
0.819396	-1.11209	RPL13A
0.820023	-1.16703	KIAA0564
0.820334	1.17129	LSM5
0.82054	-1.13073	NQO1
0.820578	1.11505	DAP3
0.82084	1.12958	SLK
0.820923	-1.19033	GIT1
0.821115	1.13019	FKBP3
0.821585	1.04109	PSMA1
0.821658	1.07057	PIN1
0.822056	-1.14832	MRTO4
0.822561	1.12207	UBE2N
0.82286	1.05776	SUCLG1
0.822882	1.17616	RPL26
0.822882	1.20931	SH3GLB2
0.822983	1.04674	CMAS
0.82383	-1.22735	UQCRH
0.823954	1.15108	PGM2
0.824115	-1.1919	PBK
0.825426	1.28288	NOLC1
0.825749	-1.09197	EIF2D
0.82579	1.1173	FXR1
0.826223	-1.20637	NME1
0.826587	1.24786	CARM1
0.82696	-1.06981	BCLAF1
0.827159	1.07961	PYCR2
0.827335	1.15129	YLPM1
0.828308	1.08262	ADRM1
0.828807	-1.17013	UROD
0.828975	-1.10925	SCAF8
0.82919	1.10693	CTSZ
0.829633	1.15065	TWF2
0.831095	-1.10527	GLOD4
0.831491	-1.02907	PPP4R2
0.831753	1.05937	PSMD6
0.832568	1.06726	DARS
0.83263	1.07336	C10orf47
0.832785	-1.23275	STOM
0.832979	-1.12378	G6PD
0.834097	-1.18268	EIF3G
0.834277	1.17249	CRYZ
0.834853	1.17742	NFKB1
0.835427	1.10264	ATP5B
0.835567	-1.19242	HIST2H2BE
0.835821	-1.16091	DAZAP1
0.83637	1.13069	SHC1
0.836764	-1.20409	SUMO2
0.836966	-1.11658	PDXK
0.837042	-1.13498	PSMB3
0.83709	1.02671	GCN1L1
0.83754	1.02854	UPF1
0.837953	-1.14564	GDI2
0.838182	1.11943	APEH
0.840265	-1.11546	NOP58
0.840284	-1.15793	HEXB
0.84056	-1.23721	TUBA1C
0.840935	-1.08275	PAFAH1B2
0.841509	-1.17871	STAT3
0.841625	1.17537	RPL27A
0.842279	-1.15139	IDI1
0.842567	-1.26691	AP3S1
0.842842	1.31696	CDH1
0.843067	-1.05907	CCBL2
0.843598	1.10891	METAP1
0.843908	1.16846	Asun
0.843919	1.2326	NIPSNAP1
0.845605	-1.10948	EXOC4
0.845657	1.16721	C15orf44
0.845719	1.12752	PELP1
0.846291	-1.15992	SART1
0.846562	-1.05393	AKR1B1
0.846723	1.068	TUBG1
0.847202	1.10489	MRPS23
0.847818	1.07424	EIF3B
0.847888	1.04149	RAB3GAP2
0.851676	-1.075	AFG3L2
0.852255	1.22098	HIST1H2BM
0.852259	1.05077	SNRPD3
0.852388	1.1605	TPT1
0.853106	-1.08803	KLC1
0.853175	1.13232	ARPC5
0.853474	-1.06873	ERH
0.853984	1.03748	RPRD1B
0.854261	1.03471	CHCHD1
0.854667	-1.0219	TRAP1
0.854911	-1.01568	SCAMP3
0.85515	1.2479	ECHDC1
0.855236	-1.12156	RPL10
0.856172	1.17853	TRA2B
0.856735	1.04472	IBA57
0.856917	-1.07524	DDX3X
0.856978	1.08435	RPS11
0.856988	1.30943	ETFDH
0.85704	-1.18762	RPL21
0.85799	-1.08734	TOP2B
0.858273	-1.05037	MAPRE1
0.85841	1.09413	SET
0.859532	1.08606	GLS
0.859747	-1.04219	PCNA
0.860153	-1.10264	PLS3
0.860177	-1.25046	RPL8
0.861594	-1.11032	TSNAX
0.862017	-1.1106	RAN
0.862825	1.08272	TST
0.863516	1.12639	MLLT4
0.863653	-1.15582	RPS18
0.863745	1.12699	EDF1
0.8639	1.02548	SQRDL
0.864491	1.03063	SON
0.865582	1.12471	HNRNPF
0.86572	-1.0092	ABCF2
0.865806	1.13181	TBCA
0.865911	-1.01444	JUP
0.867823	1.08166	BRE
0.868042	1.0525	GNB2
0.868731	-1.09897	AARS
0.86888	1.08884	RBM22
0.869459	-1.10769	S100A6
0.870747	-1.12896	RBM15
0.871295	-1.11579	PRKRA
0.871892	-1.04256	PRPF19
0.872364	1.07298	2014-09-07
0.872423	-1.04695	RPS26
0.872797	-1.08326	RPL7A
0.873373	1.1472	PPP2R2A
0.874177	-1.15913	XPNPEP1
0.874659	1.05196	PAFAH1B1
0.874946	1.06886	MPST
0.877059	-1.04247	MRPL47
0.877082	1.08377	ANXA11
0.877308	-1.11719	XRN2
0.878168	-1.03021	SUCLA2
0.878199	-1.05657	EPS8L2
0.878257	1.06132	HNRNPC
0.878495	-1.03629	RAP1GDS1
0.879145	-1.1214	HGS
0.881232	-1.12087	ALDH1L2
0.881599	-1.02322	MRE11A
0.88167	1.06632	CNDP2
0.883841	1.09141	SYAP1
0.884643	-1.1385	DBI
0.885514	1.133	NDUFS8
0.886191	1.0604	DTYMK
0.887075	1.10505	CTSD
0.887284	-1.08402	LSM6
0.887614	-1.15266	RPL24
0.888027	-1.11478	YAP1
0.888514	-1.173	RNPS1
0.888694	1.06342	PUF60
0.889024	1.04171	TCP1
0.889307	1.04094	ATP5I
0.889672	-1.09248	RPL6
0.891154	1.11623	UBE2Q1
0.892625	-1.22218	ARF1
0.893127	1.08707	SF3A3
0.894234	-1.12453	GNPDA1
0.894995	1.05239	CHERP
0.895047	1.05894	COX5A
0.895449	-1.03614	ST13
0.895722	1.06266	RPL5
0.898304	1.07086	CPOX
0.898428	1.11035	PPIB
0.899217	1.09255	SLC25A3
0.899373	1.0814	ESD
0.899407	-1.05984	EEF2
0.899526	1.05536	MRPS9
0.899673	-1.03105	AIP
0.900196	1.04416	UBXN1
0.901171	1.0252	KIAA1671
0.90147	1.1438	LSS
0.901495	-1.13007	DPP3
0.903016	-1.07919	MUT
0.904747	1.06542	PDXP
0.904934	-1.05083	COPB1
0.904958	-1.02794	ACTR2
0.905092	1.09176	NECAP2
0.905209	1.17484	PDHA1
0.905376	-1.08542	WDR26
0.905674	1.02656	DDX46
0.906551	1.08253	PRDX3
0.906684	-1.02905	NVL
0.906925	-1.06172	MTPN
0.908217	-1.08413	DYNC1LI1
0.909246	-1.0542	HNRPDL
0.910107	1.05312	IDH1
0.91046	-1.04879	LRPPRC
0.910468	1.08173	RIF1
0.910563	1.05359	HIST1H4A
0.911204	-1.07056	EIF3D
0.911626	1.03888	NDUFS7
0.912307	1.1269	C1QBP
0.912645	1.05471	CTSB
0.91296	1.04389	THOP1
0.912972	1.06072	TUBB
0.913035	1.07373	TARDBP
0.913373	1.01716	CAPN1
0.914203	-1.05776	NPLOC4
0.914229	1.06649	TUBB2B
0.914295	-1.06594	RAC1
0.914442	-1.07454	HMGB2
0.915806	1.02052	HNRNPA2B1
0.91626	1.09893	SMARCE1
0.91654	1.03229	ACLY
0.917004	-1.05693	PDLIM5
0.917133	1.087	RPL34
0.917837	-1.25756	NDUFA9
0.918438	1.07609	CAP1
0.918837	1.05986	CHMP5
0.919414	-1.1314	MRPL46
0.920421	-1.18661	PCNP
0.920509	-1.03642	RARS
0.922213	1.01664	CNOT1
0.922586	-1.10846	HMBS
0.922694	1.05019	WASF2
0.923126	1.06343	PFDN1
0.923624	-1.0349	FAH
0.923798	1.02435	RPS3A
0.923996	1.05472	KPNB1
0.924021	-1.05149	RPLP0
0.924078	-1.06334	PSMD5
0.924975	1.03021	SNX3
0.925512	-1.03307	TOR1AIP1
0.925545	-1.00939	HN1L
0.926879	-1.0661	RPL31
0.928146	1.03135	UFL1
0.928383	-1.02426	HSP90AA1
0.928464	-1.05732	PEBP1
0.928566	-1.07533	HMGB1
0.928783	1.03916	HSPA9
0.928801	-1.04751	GDI1
0.929171	-1.02811	LAD1
0.929381	-1.03651	ABCE1
0.929867	-1.03693	PFN1
0.930692	1.08965	ACTG1
0.931367	1.08114	PSMA4
0.931613	-1.01033	ARPC4
0.931735	-1.07017	SOD2
0.931764	1.07441	NSUN2
0.932156	-1.05844	RPL19
0.932194	1.07652	SUB1
0.932724	-1.06026	FAU
0.93308	-1.04585	ECI1
0.934578	1.05206	MRPS7
0.935494	1.04496	CBFB
0.93558	1.03645	UGGT1
0.935825	-1.07269	DYNC1I2
0.936749	-1.06335	ST14
0.936832	1.02877	GSTK1
0.937065	-1.06352	ADSL
0.937611	-1.08466	DCTPP1
0.938018	-1.05926	SRP54
0.93877	1.0392	PPAN-P2RY11
0.939006	-1.05336	PNP
0.94001	1.02273	ACTN4
0.940779	-1.09016	RPS10
0.940841	1.05956	EIF5B
0.941219	-1.01971	DNAJA1
0.942249	-1.06429	BROX
0.94227	-1.04131	RPA1
0.944695	-1.0232	DECR1
0.945987	-1.04903	RNH1
0.947	-1.02876	SEC24B
0.947513	1.02502	HSP90B1
0.947566	-1.01016	RPL22
0.947815	-1.02978	ACTL6A
0.948727	1.04645	PITPNB
0.94887	-1.064	CYC1
0.949473	1.04492	BIN1
0.950128	1.06215	CSTB
0.950488	-1.05089	SLC3A2
0.9506	1.03305	NDUFA2
0.952349	1.03302	ERP44
0.952941	1.0285	2014-09-11
0.953104	1.03488	YWHAB
0.953447	1.01517	CIAPIN1
0.953845	1.06229	FDPS
0.953866	1.09993	MRPL3
0.954054	-1.03863	RPS9
0.954383	1.00922	FLNA
0.95468	-1.02062	MRPS11
0.954759	-1.04005	ACSL4
0.954865	-1.079	UBE2L3
0.954969	1.05248	RPS6
0.9553	-1.04315	EWSR1
0.955542	1.00932	PSMC6
0.955552	1.01134	TBCB
0.9568	1.06457	ACAT2
0.95774	1.01245	COX6B1
0.958381	-1.02245	EIF4G1
0.959024	1.04434	CALM2
0.959169	-1.0639	CCDC124
0.959449	1.02372	G3BP1
0.95945	-1.03458	PRPF3
0.959734	-1.03788	PDCD4
0.959878	1.01543	SEC24C
0.960081	-1.05009	ME2
0.961044	1.02988	GNL3
0.961418	-1.01035	UTP14A
0.961651	1.04354	RPL13
0.962142	-1.03658	CAPRIN1
0.962153	1.03147	PPA1
0.963291	1.03371	NUTF2
0.963424	1.01426	SLIRP
0.963488	-1.01527	TRMT6
0.964217	-1.03037	SDHA
0.964319	-1.01472	PSAT1
0.964754	-1.03986	SDF2L1
0.964958	1.04311	PSMD14
0.965403	-1.0109	MAT2B
0.966711	-1.02108	UBE2V1
0.966724	1.00268	SH3GL1
0.967431	1.0202	APEX1
0.967558	1.01368	SNRPF
0.968318	1.04987	RNF2
0.968812	-1.03865	PTPN11
0.969158	-1.015	CD3EAP
0.969924	1.02473	PRDX6
0.97086	1.03237	UBQLN2
0.970879	-1.0104	RRBP1
0.971818	1.01452	AP1B1
0.971913	1.01236	CAND1
0.972351	-1.00823	TMOD3
0.973117	1.00826	CCT5
0.973181	-1.01553	CTNNA1
0.974174	1.00859	MAK16
0.97496	-1.01078	SSBP1
0.975229	-1.02547	RBM28
0.975277	1.03163	MRPL1
0.975796	-1.01339	TXNDC17
0.976405	-1.015	GFM2
0.977333	-1.00945	NIF3L1
0.978064	-1.00506	XRCC6
0.978317	-1.01139	RRP15
0.978547	-1.01571	OAT
0.978599	-1.00962	VPS4B
0.978693	-1.02412	NAT10
0.978793	-1.00785	DDX27
0.9792	-1.0114	RPL7L1
0.979228	1.01242	RPL17
0.979289	1.01434	MYL12B
0.980401	-1.02158	RCC1
0.981458	1.00758	SFPQ
0.981888	1.00833	GEMIN5
0.982137	1.01673	TIGAR
0.983159	-1.01531	DDX51
0.98352	1.01531	ZC3HAV1
0.984586	1.00324	NMT1
0.985338	1.00627	RPAP3
0.985452	-1.00771	TMA16
0.98559	1.00785	PRKCSH
0.985687	1.01001	SFXN3
0.985764	1.00724	GORASP2
0.989835	1.00728	OGT
0.991625	1.00247	CCT8
0.991961	1.00257	EXOSC10
0.992513	1.00506	MRRF
0.992767	1.01163	TXNRD1
0.992845	-1.00073	VCL
0.993525	-1.00624	TOMM70A
0.994359	-1.00098	PAF1
0.995059	-1.00524	TXLNG
0.995355	1.00905	H2AFX
0.995472	-1.00191	DDX19B
0.9965	1.00089	PCBP1
0.996519	1.00052	CLIC1
0.996572	-1.0028	RPS23
0.997308	1.00149	CRKL
0.99773	1.00261	RPS20
0.998752	-1.00018	ERP29
0.999177	1.00057	PSME1
1	0	2014-03-01
1	0	2014-03-02
1	0	2014-03-05
1	0	2014-09-06
1	0	2014-09-07
1	-1.09763	2014-09-10
1	2.58218	2014-09-15
1	0	*H7C455
1	1.0932	*I3L097
1	0	*I3L4Z2
1	0	*Q96EZ6
1	0	*YV020
1	-1.53259	A2LD1
1	0	A2M
1	0	A2ML1
1	0	AACS
1	0	AAED1
1	0	AAGAB
1	0	AAK1
1	0	AAMP
1	-1.11679	AARSD1
1	1.53662	AASDHPPT
1	3.49357	AASS
1	0	AAT1
1	0	ABAT
1	0	ABCA12
1	0	ABCB10
1	0	ABCB5
1	0	ABCB6
1	0	ABCB7
1	0	ABCB8
1	0	ABCC1
1	0	ABCC10
1	0	ABCC3
1	2.47753	ABCD3
1	0	ABCF1
1	-1.88537	ABCF3
1	1.15985	ABHD10
1	-1.85262	ABHD11
1	0	ABHD12
1	0	ABHD5
1	0	ABI2
1	0	ABLIM1
1	0	ABLIM2
1	0	ABLIM3
1	0	ABR
1	1.30128	ABRACL
1	0	ABT1
1	0	ACAD10
1	1.8144	ACAD8
1	0	ACADS
1	2.90738	ACADSB
1	1.76075	ACAP2
1	0	ACBD5
1	-2.63611	ACBD6
1	0	ACN9
1	1.16738	ACOT11
1	0	ACOT2
1	0	ACOT7L
1	-1.06689	ACOT8
1	0	ACOX1
1	0	ACOX2
1	0	ACOX3
1	0	ACP1
1	0	ACP2
1	-1.73725	ACP6
1	-2.55641	ACSF2
1	1.04806	ACSF3
1	0	ACSL1
1	-2.34829	ACSS2
1	0	ACTA1
1	0	ACTB
1	0	ACTBL2
1	0	ACTG1
1	0	ACTN1
1	0	ACTR10
1	1.38631	ACTR1B
1	-1.20603	ACTR5
1	0	ACTR6
1	0	ACTR8
1	1.80566	ACYP1
1	0	ACYP2
1	1.47316	ADA
1	0	ADAM10
1	0	ADAM15
1	0	ADAM9
1	0	ADAMTS19
1	0	ADAP1
1	0	ADCK4
1	0	ADD1
1	0	ADD3
1	0	ADGB
1	0	ADH1B
1	1.04824	ADI1
1	0	ADIPOR1
1	0	ADNP2
1	0	ADO
1	0	ADORA3
1	0	ADPGK
1	-1.02978	ADRBK1
1	0	ADSSL1
1	0	AEBP2
1	0	AER61
1	0	AES
1	0	AFAP1
1	0	AFAP1L2
1	0	AFF4
1	0	AFTPH
1	0	AGAP1
1	0	AGAP3
1	-1.0535	AGFG1
1	0	AGFG2
1	1.33866	AGK
1	1.04928	AGL
1	0	AGPAT1
1	0	AGPAT3
1	-1.10649	AGPAT5
1	0	AGPAT6
1	1.31288	AGRN
1	0	AGTRAP
1	-1.35962	AHCYL1
1	0	AHCYL2
1	0	AHDC1
1	0	AHR
1	1.58716	AIDA
1	0	AJUBA
1	0	AKAP1
1	0	AKAP10
1	0	AKAP11
1	0	AKAP12
1	-2.07533	AKAP13
1	0	AKAP17A
1	-1.11033	AKAP8
1	1.04369	AKAP9
1	-1.14516	AKR1C1
1	0	AKR1C2
1	-3.4224	AKR1C3
1	0	AKR1D1
1	0	AKT1
1	0	AKT2
1	0	AKTIP
1	-1.6811	ALAD
1	-9.6321	ALCAM
1	-4.29804	ALDH1A3
1	0	ALDH1L1
1	0	ALDH3A1
1	0	ALDH3B1
1	1.85235	ALDH4A1
1	1.8787	ALDH5A1
1	2.19071	ALDH6A1
1	1.77461	ALDOC
1	0	ALG1
1	0	ALG13
1	0	ALG2
1	0	ALG5
1	0	ALKBH2
1	0	ALKBH3
1	0	ALKBH4
1	0	ALKBH5
1	0	ALKBH7
1	0	ALOX15B
1	0	ALS2CL
1	0	AMD1
1	0	AMDHD2
1	0	AMFR
1	0	AMOTL2
1	1.5952	AMPD2
1	0	ANAPC13
1	-1.02921	ANAPC16
1	0	ANAPC4
1	0	ANAPC5
1	0	ANAPC7
1	0	ANGEL2
1	0	ANK2
1	-1.03525	ANK3
1	1.02563	ANKFY1
1	0	ANKIB1
1	0	ANKLE2
1	0	ANKRD10
1	0	ANKRD13A
1	0	ANKRD2
1	0	ANKRD27
1	0	ANKRD28
1	0	ANKRD35
1	0	ANKRD52
1	0	ANKS1A
1	0	ANKS6
1	0	ANKZF1
1	0	ANLN
1	0	ANO10
1	0	ANO6
1	0	ANXA2
1	0	ANXA3
1	0	ANXA6
1	0	ANXA8L2
1	0	AP1B1
1	-4.64806	AP1G1
1	-1.04497	AP1G2
1	0	AP1M2
1	1.22334	AP1S1
1	0	AP1S3
1	-1.07833	AP2A2
1	2.21312	AP2M1
1	-1.47204	AP2S1
1	1.27817	AP3B1
1	-1.50705	AP3M1
1	0	AP4B1
1	0	AP4E1
1	0	AP4M1
1	0	AP4S1
1	0	AP5B1
1	0	AP5Z1
1	0	APBA3
1	0	APBB2
1	0	APC
1	0	APIP
1	0	APLF
1	0	APOA1
1	0	APOA5
1	0	APOBEC3C
1	0	APOL2
1	0	APOO
1	0	APOOL
1	0	APP
1	1.04505	APPL1
1	0	APPL2
1	0	APTX
1	0	AQR
1	1.69205	ARAF
1	-1.30031	ARAP1
1	0	ARAP3
1	0	AREG
1	0	ARF5
1	1.07081	ARF6
1	1.0157	ARFGAP1
1	0	ARFGAP2
1	-1.14558	ARFGAP3
1	0	ARFGEF1
1	0	ARFGEF2
1	0	ARFIP1
1	-1.04643	ARFIP1
1	0	ARFIP2
1	0	ARFRP1
1	0	ARGLU1
1	0	ARHGAP10
1	0	ARHGAP12
1	0	ARHGAP17
1	0	ARHGAP18
1	0	ARHGAP23
1	0	ARHGAP27
1	0	ARHGAP29
1	0	ARHGAP33
1	1.5385	ARHGAP35
1	0	ARHGAP5
1	0	ARHGDIB
1	0	ARHGEF10
1	0	ARHGEF11
1	0	ARHGEF12
1	0	ARHGEF16
1	0	ARHGEF18
1	0	ARHGEF26
1	0	ARHGEF37
1	0	ARHGEF4
1	0	ARHGEF40
1	0	ARHGEF5
[truncated: 4,367 more rows]

## Sheet: LMP1+Inhs
LMP1 with Inhibitors
p-value LMP1vspB	fold change	Gene Name
7.02454e-07	1.41672	DCTN2
4.08866e-06	-1.73135	NOLC1
2.18822e-05	-1.22347	DDX46
5.71419e-05	1.37777	NPEPPS
7.45681e-05	3.55626	LMO7
8.12146e-05	3.61516	SLFN5
9.77469e-05	1.47966	SQRDL
0.00011516	1.89589	CKMT1A
0.000118793	4.23082	CLMN
0.000141191	28.7518	CGN
0.000182673	2.86695	EVPL
0.000201462	-1.95005	KATNAL1
0.000240153	2.19863	SVIL
0.000253471	2.58629	RAP2B
0.000313862	1.51172	MVP
0.000337421	45.1604	SCEL
0.000353244	-1.42947	HEBP1
0.000367488	2.02533	ACTN4
0.000370913	-1.87742	FXN
0.000382229	4.00992	TUFT1
0.000400658	-4.07407	RPS6KC1
0.000444415	-1.21106	SNRNP200
0.000462311	3.1135	H1F0
0.000463948	2.08342	TRNT1
0.000484769	9.31156	C6orf132
0.000614625	2.30603	HELZ2
0.000652688	2.80797	MAFF
0.000707505	1.44291	PDE6D
0.000745962	1.28422	GRN
0.000763557	2.68475	PAWR
0.000791058	3.84195	CDC42EP1
0.000800332	-1.44534	GRSF1
0.000813076	1.75268	CNN2
0.000836652	-1.40339	CDK17
0.000911422	3.24264	TP53I3
0.00099415	-1.74047	VIM
0.00103184	-2.55725	RMND1
0.00103813	1.39886	RAC2
0.00105503	2.50548	SARG
0.00107714	2.22335	PSMB1
0.00115758	-2.30705	RAP1GDS1
0.00120963	14.5883	MAP2
0.00121557	1.8835	ACTN1
0.00129109	-1.30491	MTHFD1
0.00130747	1.71912	HDHD3
0.00132912	-1.68996	TCEB2
0.00135465	-4.07718	MTERFD1
0.00140562	22.5496	HEBP2
0.00141539	-1.44533	RUFY1
0.00142905	6.4792	TMEM63B
0.0014646	4.9699	S100A7
0.00146641	-1.54332	RPL9
0.00149922	-2.33323	S100A2
0.00153838	5.98829	CLIC3
0.00158913	2.23833	C1orf106
0.00168371	-1.96371	MRI1
0.00173708	1.71245	BAG3
0.00180976	2.55151	TOR2A
0.00183869	1.63889	S100A11
0.00185114	1.53574	MTMR14
0.00185867	-1.48975	UBE2K
0.00186209	4.29171	SCD5
0.00209109	-1.36006	EIF4H
0.00209294	-1.32244	MCM2
0.00210446	3.79175	CALD1
0.00218054	2.32398	FAM160B2
0.00218085	1.70275	GSN
0.0022344	-20.5575	SULT1A1
0.00224015	-1.24893	HNRNPR
0.00232455	2.58643	NDE1
0.00233769	-1.24165	HSPA1A
0.00245683	-1.23359	PARP1
0.00248812	1.35091	DPYSL2
0.00259426	1.88476	SYNGR2
0.00259572	2.22254	CARD6
0.00259848	-3.28242	ZMYM2
0.00261813	2.99808	PHLDB2
0.00265323	2.93134	DOPEY2
0.00287315	2.85178	FANCD2
0.00293229	-1.35405	EIF2S1
0.00296187	2.613	BAG1
0.00299684	1.99776	DCAF4L2
0.00301799	2.4711	HEPH
0.0030218	2.76731	CCDC58
0.00302745	5.62726	PLEKHA6
0.00324272	2.20544	TPM4
0.00336518	-2.39591	ECE2
0.00348722	2.52605	MRFAP1
0.00351679	1.43341	RABEP2
0.00352077	-2.34159	METTL16
0.00356863	-1.41407	CUL1
0.00364407	3.54424	PRIM2
0.00373976	-1.37828	FKBP5
0.00378724	1.77618	CC2D2A
0.00396972	1.8498	NCK1
0.00413167	-1.85211	TIMP3
0.004201	4.41175	F3
0.00420562	-2.00331	RRP7A
0.00426808	-2.47647	PHLDB1
0.00438406	2.04693	ALS2CL
0.00447389	-2.8169	HDGFRP3
0.00458725	-2.26023	CDK2AP1
0.00459102	1.90102	CLIP1
0.00465006	-2.25307	TOMM5
0.00479363	2.49218	SPINT1
0.00494963	-2.8577	UAP1
0.00502655	1.74158	IKBKG
0.00516068	-1.31623	CD44
0.00523615	3.03448	ARVCF
0.00527424	1.25782	EP400
0.0052835	1.52886	STK38L
0.00530503	-2.14757	ELAVL2
0.00535154	1.30978	BCKDHB
0.00535851	-1.41933	ARSA
0.0053627	-1.47389	EIF4A1
0.00544677	-1.60455	THEM4
0.00547923	-1.4409	AP1S1
0.00554124	-1.49211	HSPA6
0.00557829	-1.85025	EPB41L2
0.00563158	1.98104	IL18
0.0056671	1.45177	MLLT4
0.00567587	-1.93547	COPS6
0.00571104	-1.23094	ATXN7L3
0.00574081	2.47827	TFG
0.0058117	7.9317	KRT13
0.0059511	-1.39668	RPN1
0.00595219	-1.80461	THOC5
0.00595269	12.5089	SCEL
0.0059857	1.66266	UBAP1
0.0059932	-1.28208	GTF2I
0.00601117	-1.60846	PPIL4
0.00612444	-1.79414	PDK1
0.00612477	-1.23526	RPL32
0.00627308	-1.33747	ACP1
0.00629196	1.1824	ACTG1
0.00644843	4.41427	FPGS
0.00645924	-2.53225	ENO1
0.00660798	1.65871	UBE3B
0.00661592	-1.26667	PABPC4
0.00667997	1.41645	MLLT4
0.00678634	1.55567	CAST
0.0068972	24.6591	GBP6
0.00694367	1.67745	MACF1
0.00697794	-1.53542	TBCE
0.00698682	3.40313	SESTD1
0.00701477	1.73853	ANXA11
0.00702792	-4.80638	STARD7
0.00726789	1.58202	SNX24
0.00738942	1.67421	C7orf41
0.00745245	-1.33328	SLC25A12
0.00769703	-2.15036	FHOD1
0.00771661	2.39513	CMPK1
0.00797782	1.40687	SPTBN1
0.00797882	-3.14015	PDE4D
0.00799707	103.633	IVL
0.00817807	1.67111	TM9SF2
0.00827653	1.4781	CALD1
0.00834984	-1.8768	SAP130
0.00839484	1.97962	YIPF4
0.00849753	1.59376	TMOD3
0.00853438	-1.18946	AARS
0.0085865	-2.10522	SPTAN1
0.0086571	2.3304	IQGAP3
0.00871373	-1.67421	LMAN1
0.00883646	2.20514	RAPH1
0.00891268	2.57774	CLPTM1L
0.00899748	-1.36694	IPO9
0.00905778	-1.44039	CCDC88A
0.00918292	-1.35377	EIF3C
0.00929891	-1.47169	GBE1
0.00935355	-1.29118	CCT8
0.00938736	-3.43542	ATG2A
0.00965761	2.82091	EPB41L5
0.00973244	-3.39098	CLIC2
0.00988896	2.20708	PSMB8
0.0099773	-2.03488	S100A2
0.0100126	-1.23304	ZNF143
0.0100745	1.75703	PDXK
0.0101454	2.15583	BIN3
0.0102128	-1.67585	EIF3B
0.0102665	9.99837	SLPI
0.0103425	2.31937	PSMB10
0.0104181	2.46202	CAMK2G
0.0105306	1.77328	SLC1A3
0.0107771	2.4904	FBXL18
0.010819	2.14714	SURF1
0.010877	2.13971	TPPP
0.0109885	5.01908	TMEM102
0.0110817	-1.64402	EIF3E
0.0111695	-1.93346	AMD1
0.0111986	-1.17924	SF3B1
0.0115567	-1.61421	PHC3
0.0116661	-1.79083	CSTF2
0.0117297	-1.23794	FUBP3
0.0118363	-7.0436	MEAF6
0.0118729	-1.48508	UBE2I
0.0119032	-3.25735	CHD1
0.0120236	3.37198	SERPINB1
0.0120471	4.09346	ICAM1
0.0121085	2.24005	SELM
0.0122099	1.73994	SH3RF2
0.0123039	1.59439	ZFAND6
0.0123654	1.37673	TJP2
0.012455	1.63381	WDR59
0.0125439	1.27195	ANXA1
0.0126057	-1.53759	SNRPB2
0.012669	-1.55956	SMYD3
0.0127862	1.56052	EXOC3
0.0129433	6.95652	MTMR3
0.0129779	-1.72063	RBM28
0.013427	-1.76648	CCDC47
0.013538	3.53525	SH3BGRL
0.0135657	1.3804	CSK
0.0136145	2.22846	GBP2
0.0136529	-1.2048	NASP
0.0137401	1.60375	MED21
0.0137679	-1.6088	FMNL2
0.0137747	-3.28078	RBBP7
0.0138106	-1.65388	BCLAF1
0.0138467	-1.68904	SMARCB1
0.0139192	-1.38032	MTHFD1L
0.0139334	-3.56699	CALML3
0.0139526	1.97347	MYL6
0.0140097	-1.69894	L3HYPDH
0.0140138	-1.9811	CTDSPL2
0.0140996	-2.36488	ECSIT
0.0141886	4.03117	UBE2L3
0.0142295	-1.54159	PHGDH
0.0143136	-1.87143	TCF12
0.0144588	-1.40101	LAMA5
0.0144783	-1.30579	SNX3
0.0145032	61.9827	S100P
0.0146238	-1.23372	MAT2B
0.0146398	1.27302	GPX1
0.0147505	-1.29004	PGM1
0.0148559	-1.93876	LARP4
0.0148819	-1.49619	TMEM87A
0.0149265	1.99803	KIF1C
0.0149436	1.47697	TTN
0.0149881	3.42711	CIB1
0.0149887	1.5988	ITM2C
0.0150973	-1.29478	FXR1
0.0151213	4.70686	ABRACL
0.0151415	-1.20522	GANAB
0.0151601	-1.4447	NXF1
0.015403	-1.39145	PPM1A
0.0155152	1.92046	CTSB
0.0157348	-1.90378	EEFSEC
0.0157505	-1.7605	BIRC3
0.0157708	-1.20299	SAP18
0.0161817	1.85886	GINS4
0.0162173	-1.45283	ATP1A1
0.0162998	1.27888	BOLA2
0.0163007	-1.85628	TMOD2
0.0163524	-1.42559	CDK5
0.016359	-1.53929	EIF2C2
0.0164628	1.68524	ASAP2
0.0167577	2.01088	SOD1
0.0167786	-1.32718	ADK
0.0168355	-2.63132	GLDC
0.0169507	-1.31296	MCM6
0.0171135	-2.84338	TCEB3
0.0171394	2.04438	AMDHD2
0.0173496	1.36225	FGD1
0.0173799	1.37946	CXXC1
0.0174728	1.47064	NAPRT1
0.0174904	-1.31502	SRP68
0.0175708	-2.87465	CTAGE5
0.017813	1.98998	LCMT2
0.0179428	1.46176	TUSC1
0.0179537	-1.47454	LAMB1
0.017967	-1.86903	SIRT5
0.0180944	-2.3951	ACTR1A
0.0181495	-1.95079	MYO1A
0.0181791	-1.66869	CLUH
0.0182057	-1.22577	ALDH1L2
0.0183197	1.61153	ARHGEF11
0.0183385	2.52214	FLCN
0.0183426	2.18829	LGALS3
0.0184117	1.90791	TPM4
0.0184373	-1.51963	ZW10
0.0185347	-2.11695	GTF2H3
0.0186835	-1.83197	ANAPC7
0.0188576	1.12652	PSMC2
0.0189311	1.42659	HAUS7
0.0190937	-1.18876	EFTUD2
0.0193692	-2.94083	UBE4A
0.0193692	-1.38046	PGRMC1
0.019449	2.35594	CD99
0.0194687	-1.42928	SLC1A5
0.0195355	2.02863	CLINT1
0.0195541	1.79084	CPNE2
0.0195855	1.39422	ANXA2
0.0196994	-1.20456	HNRNPK
0.0197618	-2.13572	KIAA1598
0.0198333	-1.82941	SEC61B
0.0198346	1.74082	TIMP1
0.0198616	-1.45464	TP53RK
0.0200323	5.22459	CA2
0.0200634	1.55828	ETHE1
0.0200817	10.196	CRABP2
0.0201364	4.01006	CCDC57
0.020183	-1.36504	ANXA8
0.0202032	2.04377	DAAM1
0.0202648	-1.34099	ALG9
0.0203292	1.25226	C10orf76
0.0203429	-1.19119	TCP1
0.0205172	-1.43918	RPL8
0.0205539	4.99345	HLA-B
0.0206515	2.4981	POTEE
0.0206955	-1.51288	XAB2
0.0207784	-2.03225	TXNRD1
0.0208672	1.27741	CMPK1
0.0210044	-2.88009	FHL1
0.0212728	-1.62401	RPS6KA4
0.0217453	2.28317	SLC35F6
0.0218387	4.1902	MAP1LC3B
0.0219029	-1.48637	ORC5
0.0219433	-1.7426	CHD2
0.0220565	1.96504	HP
0.0221022	2.94611	RAB11FIP1
0.0221366	3.88122	ATP6V1B1
0.0221383	13.0904	FAP
0.0221992	-1.80449	NME7
0.0222753	1.30065	RAB8A
0.022352	1.86896	CAP1
0.0225315	1.41374	ACTR1B
0.0227411	2.98928	JMJD4
0.0229576	-1.49368	RBX1
0.0230076	-1.20797	ABHD12
0.0230423	4.83529	SAA1
0.0230425	-1.16541	CGREF1
0.0231858	1.81748	HOMER3
0.023351	-1.26817	ZNF471
0.02347	-1.34434	FSCN1
0.0236425	-1.31437	PPP1R10
0.0237116	1.6772	TRIM27
0.0240238	-1.32387	ANP32E
0.0241105	-2.69154	DNAJC5
0.0241358	2.02484	ATF7IP
0.0241961	1.46791	LPGAT1
0.0242155	-1.73113	POLR2H
0.0242744	1.77963	TOMM7
0.0243006	4.33974	ABCD1
0.0243921	3.20976	TBC1D13
0.0244714	-1.50061	PRDX4
0.0244869	-1.40634	ZNHIT2
0.0245514	-1.37234	AMPD2
0.0245814	-1.16485	MT-ND5
0.0248612	-1.96851	ZCCHC11
0.0248925	1.19709	SCFD2
0.024913	1.70326	EIF4G3
0.024937	1.58915	ACSF2
0.0249813	2.35036	TNFAIP2
0.0250425	4.90636	DDX58
0.0250961	1.68452	APOL2
0.0251054	-1.93347	PSMG1
0.025132	-1.31833	RPL31
0.0251729	1.56045	BRD8
0.0252568	1.46757	MYO6
0.0252631	-1.75358	CSNK1D
0.0253926	1.4568	TJP1
0.025407	1.38656	PTPN3
0.0256408	-2.00793	KLF13
0.0256617	-1.39662	MAP2K2
0.0257092	-19.3629	KIF16B
0.0260699	1.51333	TIMM10B
0.0263024	1.35956	ANKFY1
0.0263237	-1.56646	CLP1
0.0264999	-2.7173	MTHFD2
0.0265316	-1.3326	STRAP
0.0265926	-1.91087	SMC4
0.0265943	-1.50221	CBX1
0.0266261	2.00327	NDUFS2
0.0267363	-1.14358	VARS
0.0267369	-1.3161	EIF2A
0.0267466	-1.57838	SUPV3L1
0.0267872	-1.58255	ARFIP1
0.0271271	-2.21005	CRAT
0.0273332	1.24759	LASP1
0.0275736	1.40404	LONP2
0.0276506	-1.31943	SND1
0.028238	-1.77728	WDR6
0.0284229	-1.49585	PHF6
0.028618	-1.38783	G3BP1
0.0286746	-2.01086	PLOD1
0.0288619	-1.65074	TOM1L1
0.0290864	1.34878	UXS1
0.0292495	-1.453	TNS3
0.0292716	-1.99841	ESF1
0.0293347	2.47535	PKHD1
0.0296082	-1.96869	RPAP3
0.029611	1.72537	STARD13
0.02977	1.57692	ZFYVE21
0.0297881	-1.27953	HSPA8
0.0298862	1.60037	NT5C3
0.0300045	25.6301	PADI2
0.0300077	-2.80352	ASMTL
0.0300254	-1.79661	S100A4
0.0301851	-1.60115	CPSF3
0.0303051	-1.42399	EIF2S3
0.0304592	-1.57499	EFR3A
0.0304706	-2.00102	NEXN
0.0305227	-1.3816	GBAS
0.0305342	-1.19258	PHB2
0.0306829	2.24177	MYO5C
0.0307517	-1.42894	ELMSAN1
0.0307639	-1.7041	SCAF4
0.0307893	-2.36536	DMAP1
0.0309954	-1.20989	AATF
0.0311756	-3.28874	NHEJ1
0.031179	-2.10397	SNRNP27
0.0313806	-1.34593	GUK1
0.0314876	1.56678	HDDC2
0.0315096	1.15864	ACLY
0.0316991	-1.86376	IMPDH1
0.031718	-1.44138	PPID
0.0317837	1.75061	KHDRBS3
0.0320302	1.86709	GRB7
0.0320747	1.79113	GPX8
0.0321151	1.59795	PKD1
0.0321576	1.50332	EPPK1
0.032215	-1.49461	CWF19L2
0.0322505	-1.24191	SEPT8
0.0322562	1.79922	C19orf21
0.032365	1.31585	TSTA3
0.0324098	-1.24087	ECHDC1
0.0324652	2.21546	CRKL
0.0324793	-1.66844	DDX19B
0.0324981	1.93365	ATP6V0D1
0.0325048	2.16162	CYTH2
0.0326474	2.976	GLRX
0.0328741	-2.02127	CCNT1
0.0328836	-2.40711	UNC93B1
0.0329794	-2.28791	IMP4
0.0332304	3.0842	TAGLN
0.0332689	1.28087	FLNB
0.0333444	1.51953	LRRC57
0.0333642	-1.59381	PAK1
0.0337278	-1.2678	SPAG9
0.0337323	-2.41366	CPVL
0.0337445	1.42793	PPP1CC
0.0337517	1.93421	KIAA2013
0.0337661	-1.3291	MYBBP1A
0.0341214	1.343	TROVE2
0.03414	1.5013	ATPBD4
0.0342675	-1.19136	PACSIN2
0.0342924	1.57265	EDEM3
0.0343414	-1.33494	HSP90AA1
0.0344581	1.90082	RAB8B
0.0344986	-1.13502	FASTKD1
0.0347704	-1.49087	RNF214
0.0351442	1.57933	PGM2
0.0355104	2.32625	EZR
0.0355209	-2.04008	BPTF
0.0355948	1.30519	LETM1
0.0356408	2.76362	ARHGEF37
0.0356603	1.95656	RGL2
0.0357831	-1.27423	UFL1
0.0357854	-1.52502	CTBP1
0.0357882	-1.47962	MTX3
0.0358047	1.80782	RB1CC1
0.0359645	-3.71725	USP38
0.0363063	-1.21717	G3BP2
0.0363512	-1.55818	GEMIN5
0.0366645	-1.88494	SPATS2
0.036704	1.52777	TMEM59
0.0369215	-1.21426	EPRS
0.0370249	2.05334	LRRC8A
0.0370772	1.7036	NUDT19
0.0371663	-4.2571	STEAP3
0.0372211	1.37643	DSTN
0.0372768	2.69802	NYNRIN
0.0375525	-1.22539	FARSB
0.0376524	-1.29951	CSDA
0.0377213	1.19577	PCBP2
0.0377246	5.28778	TMSB4X
0.0380512	1.38154	ARPC1A
0.0381106	-5.36759	POF1B
0.0382085	-1.76743	P4HA2
0.0385431	-1.37019	PSAT1
0.03863	1.33819	TOP1MT
0.0386923	-1.69018	TBC1D4
0.038769	-1.33464	IMPDH2
0.0388836	-1.44223	MPHOSPH6
0.0388953	1.26706	ELMO2
0.0391203	1.37606	CASP1
0.0391995	2.14046	TPD52L1
0.0393781	5.46542	NEBL
0.0394419	-1.46912	CAPZB
0.039613	1.76626	LMF2
0.0396832	-1.32633	FMN1
0.0397865	-1.16381	ITGB4
0.0399402	-1.41776	UMPS
0.040193	7.10294	TBC1D8
0.0401998	-1.4063	G6PD
0.0403867	1.49447	ACBD5
0.040481	-1.33757	LARP1
0.0404962	1.75152	CD97
0.0405887	2.70264	ATP13A3
0.0406624	2.09105	UTP11L
0.040685	-1.25117	SF3B2
0.0406875	-2.6652	TAB3
0.0407651	2.96183	TPD52
0.0407737	3.97972	ERBB2IP
0.0408391	2.01668	CFDP1
0.040948	2.36897	ZNFX1
0.0411327	-1.35321	KIAA2018
0.0412244	-1.17021	HDLBP
0.0412705	-2.83844	TMEM126A
0.0416176	1.77614	CCDC171
0.0416217	-1.78256	TMEM109
0.0420361	-1.68578	PKM
0.0420631	-1.20435	MCM5
0.0423198	1.48133	SRGAP2
0.0423305	-1.69831	NUDT12
0.0424678	-1.96718	YIPF2
0.0424884	-1.30504	TBK1
0.042491	2.01813	ADA
0.0426475	3.29216	PANK3
0.0426981	-1.5891	ILKAP
0.0429161	1.44779	PACS2
0.043013	-1.60707	LYPLAL1
0.043057	-2.98654	PVRL1
0.0431187	1.45314	EIF4E3
0.0432526	-1.63135	NXN
0.0433041	-2.09752	ITGA5
0.0433299	-1.41967	MRPL28
0.0434845	1.8688	FBXO7
0.0435025	-2.05287	SF1
0.0435084	11.2061	EPS8L1
0.0435874	-1.37885	GDPGP1
0.0436973	1.87729	TSPAN14
0.0437192	-1.37303	XPNPEP3
0.0437408	-1.43292	SMCR7L
0.043982	-1.27721	TUBG1
0.0440623	-1.26144	DUS3L
0.0440999	-1.77321	SPCS3
0.0443099	1.55028	DTX3L
0.0443659	-1.37853	PLA2G4A
0.0444114	1.24556	SMARCAD1
0.0445522	-1.63902	ABT1
0.0446998	-2.26466	DOCK9
0.0447345	1.88042	LOH12CR1
0.0448398	-1.51708	NISCH
0.0448516	3.20192	CAP1
0.0448777	-1.29265	RCC1
0.0449412	-1.41444	TCEB1
0.0451112	2.43824	TDRD7
0.0451562	-1.6693	APMAP
0.0453025	2.14428	TJP3
0.0453522	3.1815	MYL9
0.0454479	-2.23696	ATF7
0.0456508	-1.29958	TLR3
0.0456769	8.35363	SERPINB2
0.0458395	2.52115	CCDC50
0.045842	-1.5021	XPOT
0.0458718	5.79614	IL1RN
0.045917	1.6612	RYR3
0.0461276	-1.16123	C1orf172
0.0461478	-2.74692	UBR7
0.0461682	2.34262	ATP2C1
0.0461813	-2.93374	HSPA8
0.0463361	-1.22018	HDAC2
0.046476	-1.34365	UROS
0.0465111	-1.26483	MTHFD2
0.0467782	-1.30531	RAB7A
0.0467906	-1.96052	VAMP5
0.046943	-1.32316	TIMM50
0.0470269	-1.97124	LSM14A
0.047086	-1.24346	AIP
0.0471318	-1.27537	CYFIP2
0.0472035	1.62252	UFM1
0.0472504	-1.29517	DARS
0.0473402	-1.68143	C9orf78
0.0473971	-1.28931	IMP3
0.0474379	2.19878	ULK3
0.047551	1.30958	KEAP1
0.0475794	1.49349	PRMT7
0.0479964	1.37217	TPM3
0.0481083	-3.01525	NACAP1
0.048119	-1.27134	SRRT
0.048248	-1.40334	MCM3
0.0482943	1.67519	PPAT
0.0483627	-1.47496	MBOAT7
0.0483873	-2.62715	GINS3
0.0483949	-1.30026	SERPINB11
0.0485713	-1.41379	DHX30
0.0487463	1.70834	CNPY2
0.0487887	-1.98075	EIF3E
0.0492025	-1.40086	ZC3HAV1L
0.0494238	-7.40275	PERP
0.0495166	-1.38982	PSMD14
0.0495744	-1.31726	NDUFB5
0.0496574	1.28128	IFI16
0.0496691	2.05007	RHOT1
0.0499059	-4.35139	OXA1L
0.0499158	-1.2766	MET
0.0500445	-1.26443	HK1
0.0500455	4.29725	ALOX15B
0.0500626	2.44823	DSG3
0.0500805	-1.34259	FMR1
0.0500924	2.84934	FIGNL1
0.0503205	-1.26725	ECHDC3
0.0503271	2.01767	EFHD2
0.0503442	-2.32933	CENPV
0.050416	2.41961	MCFD2
0.0509333	2.02264	AP5B1
0.0512832	-1.84868	ALG5
0.0513096	-2.6311	CDK1
0.0513697	1.45495	RFX1
0.0514281	-1.82575	CANX
0.0520353	1.98505	NECAP1
0.0520463	-1.79674	TOE1
0.0522548	-1.59974	AAAS
0.0525012	1.46204	RAET1G
0.0526061	-1.6605	DTWD2
0.0526223	2.02287	MAN2B1
0.0528143	-1.83891	PIH1D1
0.0529961	1.8476	SMAD1
0.0530855	1.46931	C1orf50
0.0532918	1.48071	TTPAL
0.0534761	-1.13941	RPS3A
0.0537567	-1.81115	YTHDF2
0.0538448	-1.90328	DYNLT1
0.0538541	-1.2949	EIF5B
0.0543533	1.67103	ITPR2
0.0545673	-1.32714	UNC45A
0.0546544	1.83052	UGP2
0.0546978	1.55609	NDUFB10
0.0547153	-1.36392	FAM207A
0.054742	-1.36196	SDPR
0.0548111	3.71532	VPS41
0.05483	-1.4791	UTP20
0.0548339	-3.36171	AEBP2
0.054846	1.11614	LTA4H
0.0551632	1.81738	URB2
0.0552851	1.50143	KCTD1
0.0553337	-1.32305	TXNDC12
0.0555359	2.12916	GOLM1
0.0555597	1.40538	FTH1
0.0555994	-1.47006	SAFB2
0.0557224	2.32921	CDH13
0.0557769	-1.60001	NRF1
0.0561486	1.98188	EML2
0.0561687	1.51468	MAN2A1
0.0562502	-1.42399	NLN
0.0562727	-1.53494	RBBP6
0.0565079	-1.1442	HNRNPH1
0.0566778	5.76906	TGM1
0.0567603	1.55072	SIL1
0.0568202	3.25911	EHHADH
0.0568366	-1.28814	STIP1
0.0572639	2.9701	SCARB2
0.0573618	2.89957	HPR
0.0574692	1.21064	FAM129B
0.057484	-4.79008	CDK13
0.0575945	-3.91736	ARL14
0.0577718	-1.24588	ATXN10
0.0578076	-1.5665	TBCD
0.0578776	1.39702	TAOK3
0.0579847	1.4863	AGPAT3
0.0580242	-1.49919	MNAT1
0.058045	-1.54829	SEC24D
0.058066	-1.29734	LUC7L2
0.0580954	1.46212	MMP19
0.0581534	2.79415	MYO19
0.0583085	1.56667	LIMCH1
0.0584954	-1.28205	SLC25A19
0.058591	-1.17039	INPP5F
0.0587428	2.15943	KLC3
0.0587558	-1.65908	SDE2
0.0587798	3.97252	APM2
0.0588681	-2.65292	ZBTB40
0.0591056	2.60291	ELF3
0.0591896	-2.67805	OSBPL6
0.0593416	-1.43278	KANK1
0.0594861	2.05667	TTC7A
0.0595042	-1.28026	GMPS
0.0597473	-1.41652	ESRRA
0.059833	-1.25795	CCT6A
0.0598475	1.77029	SIX4
0.0598881	2.46245	CES2
0.0603419	1.64348	MYOF
0.0604262	1.75189	MAST4
0.0605182	-1.37851	MAPK13
0.0605762	1.19955	CTNNB1
0.0606104	-2.01549	VEZF1
0.0609283	-1.5683	C11orf73
0.0612558	-1.70858	ORC1
0.0612814	-1.83982	SLC22A5
0.0612998	1.81967	NMU
0.0613807	1.41941	DHRS7
0.0614864	-1.67115	CHORDC1
0.0616062	-1.83339	COL17A1
0.0616844	-1.14813	UROD
0.0618721	1.64483	TPM1
0.0620774	-1.3418	RPS20
0.0621432	-1.63649	NSMCE4A
0.0621501	1.99016	COX6A1P2
0.062162	-1.25476	PLOD3
0.0622124	-1.24709	RNH1
0.0623387	1.28252	DNMBP
0.0623672	-1.64063	CDC16
0.0626925	-1.37907	SMAP1
0.0628034	-1.52832	CRYL1
0.0629247	1.1708	RTN4
0.0629334	1.58678	SCAF1
0.0629487	1.84482	FAM208B
0.0630082	2.58795	MAGED1
0.0632996	-1.33731	ATOX1
0.0634221	1.81021	AKT3
0.0635204	-1.38957	ATAD3A
0.063559	-1.3227	ALDH18A1
0.0635637	-2.18542	SCAMP1
0.0637591	1.71119	OSBPL2
0.063854	-1.36909	NUP85
0.0639282	1.78868	TMEM167A
0.0639337	3.71869	CP
0.0640937	-1.77315	BRD3
0.0641016	1.47934	DPY30
0.0641381	1.43109	TBC1D2
0.064159	1.81028	LSM3
0.0641598	1.96362	PIAS2
0.0641872	2.85672	SLC30A7
0.0642909	-1.32162	BCAP31
0.0644011	-1.34559	NOL8
0.0645511	1.23546	ABL1
0.0646122	-1.26499	SMC3
0.0646975	-1.27851	GLYR1
0.0649474	-1.22635	MRPL51
0.064975	2.2827	RAB27B
0.0650374	1.79226	DHX32
0.0651762	-1.4169	GNAI2
0.0652083	-1.19129	MIPEP
0.0652974	1.36025	RAB22A
0.0654101	-2.06616	C3orf17
0.0655485	-1.27305	TOMM70A
0.065589	1.53673	BCAR3
0.0656496	4.27336	PPL
0.0656531	1.75317	LRRFIP2
0.0656872	1.89718	IBA57
0.0658488	-1.14179	TCERG1
0.0658945	-1.5425	MLLT1
0.0659228	-4.52161	NOTCH1
0.066434	2.57351	LENG9
0.0664603	1.71183	TRIM63
0.066567	-1.40775	DRG1
0.0666402	1.90348	APPL2
0.0667558	2.28125	PODXL
0.0668121	1.94591	ECD
0.0668153	1.91335	MKNK1
0.0668504	-1.53295	TRMT61A
0.0668881	-1.27439	CAD
0.0669201	1.42369	CBFB
0.0670121	1.61424	MFN1
0.0674892	1.99306	SORT1
0.0675342	2.35507	GPRC5A
0.0677754	-1.34697	VTA1
0.0679106	-1.22926	RAB38
0.067961	-1.51769	HMOX2
0.067966	-1.56979	AARSD1
0.0679726	-5.43662	C19orf53
0.068134	2.26985	TPM1
0.0683373	-2.39013	ARL6
0.0684097	1.44662	PAIP1
0.0685699	-1.7112	TATDN1
0.0687841	-1.25421	NAP1L4
0.0691866	-1.51897	SMS
0.0692177	-1.44599	GAPVD1
0.0693796	1.37848	ADAM9
0.0693806	-1.74246	ZADH2
0.0694437	1.68699	IDUA
0.0697038	2.13149	PANX1
0.0697908	2.53143	RBM19
0.0699163	1.37215	CASP8
0.07002	1.71178	CNKSR1
0.0700658	-1.62921	ZMAT2
0.0702652	-1.37817	WRNIP1
0.0703394	-2.04023	CTSH
0.070591	-1.56311	ARHGAP12
0.0706108	1.06299	TLN1
0.0706891	1.68363	RFX5
0.070792	1.86454	ENO3
0.0708394	2.78376	MAL2
0.0708813	4.47021	PXDN
0.0709099	-1.32972	HNRNPA2B1
0.0709683	-1.28157	CCT7
0.0709698	-1.91174	CUL4B
0.0709727	-2.14316	KPNA3
0.0709934	4.77841	DAPP1
0.0710583	-1.5908	PGK2
0.0712266	14.0419	LCP1
0.0713673	1.68124	PPFIBP2
0.0716207	-1.37965	TRIP6
0.0718413	-1.18504	PFN1
0.0719015	-3.0536	MFGE8
0.0721594	1.37543	STBD1
0.072299	1.55188	TMEM63A
0.0724004	-1.25264	ALDOA
0.0725637	-1.20335	NUP93
0.0725851	1.779	TEFM
0.0725924	-1.28685	MXRA5
0.0730058	-2.14762	BCKDK
0.0730384	2.51931	AP1S2
0.073202	-7.71919	TPX2
0.07341	1.97287	ZBED6
0.0734682	-1.30306	SCAF11
0.0734751	-1.61545	OTUD7B
0.0736023	-1.27187	SSRP1
0.0737243	4.7036	KCTD21
0.0738247	-1.78525	GNL3L
0.0739294	1.1379	LAP3
0.0744461	-1.30263	NDUFAF2
0.0745179	1.42191	PLEKHA7
0.0745394	2.15185	NAV1
0.074776	-1.3393	MRPL13
0.0748548	-1.09848	RARS
0.074918	-1.21022	PSMD1
0.0749947	-1.1878	SAAL1
0.075002	-1.94656	MAD2L1
0.0751422	-1.64584	GTF3C2
0.0751446	1.38176	PTPLAD1
0.0751544	1.81826	JUP
0.0751736	2.35872	KIF1B
0.0752604	-2.00157	EMC9
0.075287	-1.52964	PRODH
0.0753997	1.52656	SAP30BP
0.0755089	2.69667	HDDC3
0.075768	-1.59308	MBLAC2
0.0760409	1.54154	CPOX
0.0760489	-1.2784	PPM1G
0.0760792	1.18113	DDX39B
0.0762377	-1.18388	CUL3
0.0762999	1.59479	C1QBP
0.0763099	-1.68525	MTIF2
0.0764419	-1.91529	MAGT1
0.0765704	-1.45661	RPA1
0.0765743	-1.35948	NAB2
0.0765904	-1.45944	TUBGCP3
0.0767136	1.25458	MCL1
0.0767195	-2.88163	TTC38
0.0767392	1.45477	P4HTM
0.0768032	-2.14945	RNASEH2C
0.0768641	-1.06855	UQCRC1
0.0769162	1.74964	KIF21B
0.0769207	1.75222	FAM134C
0.0771139	-1.54664	TANC1
0.0771362	1.3115	SSFA2
0.0772191	-1.38743	TMPO
0.0772202	-1.70345	PLGRKT
0.0776962	1.89655	TTC5
0.0779286	-1.17979	LARS
0.0779944	-1.27128	DYRK1A
0.0780657	-1.36006	SMC1A
0.0784434	-1.19739	ENAH
0.0784807	1.15453	BPNT1
0.0785989	-1.43117	ELP4
0.0787058	-1.19695	EXOSC3
0.0787913	-1.54151	HNRNPC
0.0789171	1.45513	GRIPAP1
0.0791591	2.22131	LSM1
0.079658	1.86602	TINAGL1
0.0796621	2.4761	SATL1
0.0797171	1.64245	CWC25
0.0798278	-1.19129	PMPCB
0.0800778	1.71645	CNN3
0.0801518	1.72332	IFIH1
0.0803385	1.73615	GGA2
0.0804783	1.34202	BLOC1S4
0.0806388	2.28654	CENPJ
0.0806839	1.39215	DECR1
0.0809974	-1.1627	IDH3B
0.0812355	-2.07782	EIF4G1
0.0813308	2.19236	LPCAT2
0.0813474	-1.15027	FAM172A
0.0815275	2.52945	ZFYVE26
0.0816273	-1.55792	DES
0.0816581	-1.56077	POLG
0.0818064	2.57861	GMIP
0.0824218	2.51377	GTPBP8
0.0825147	-1.30143	LAMP2
0.0826609	1.62826	CSF1R
0.0828013	-1.14804	PLEC
0.0828117	-1.66598	ABCF3
0.0828841	-1.9066	LGMN
0.0829117	1.66509	ADO
0.0829629	-1.1856	RUVBL1
0.0829724	-1.94979	ERLIN1
0.082998	-1.86482	NSMCE1
0.0830549	-1.30379	TMED4
0.083125	1.5391	FAM114A1
0.0832389	-1.20808	RAD21
0.0835024	1.37241	STK3
0.0835168	-2.11436	LRRC8C
0.0836063	-1.18707	TRMT13
0.0838689	-1.6169	BRD7
0.0838825	2.02884	TYW5
0.0842561	1.72247	C2CD2L
0.0846348	-1.36045	API5
0.0846373	-1.65739	SMYD2
0.084715	1.20998	AHR
0.0848117	-2.40304	MAATS1
0.0849478	1.61718	FNBP4
0.085021	1.46745	LPP
0.0850817	1.21509	FLYWCH2
0.085144	2.2768	NDUFB7
0.0857364	2.18111	TPBG
0.0857981	-1.26316	POLDIP2
0.0858178	-1.48205	TMX1
0.0858772	-1.81337	P4HA1
0.0859328	-1.44404	PLEK2
0.0863082	-2.16396	THOC6
0.0863578	-2.01021	DCUN1D5
0.0864263	-1.40869	UBE2D2
0.0865262	1.50672	LYRM1
0.0867211	-1.46439	STAG1
0.0869847	-1.39015	NMNAT1
0.0872059	2.22623	OPTN
0.0872984	1.2618	IPO8
0.0873673	1.61862	CBL
0.0874841	-1.25039	CLPX
0.0875712	-1.38433	WDR74
0.0876348	2.35182	ESRP1
0.0876755	1.87715	WDYHV1
0.0877629	1.48857	REEP3
0.0878128	-1.28042	ATP5F1
0.0879652	-1.38604	PITPNB
0.0879759	1.5499	THAP11
0.0879959	-1.9276	KANK2
0.0882144	1.52311	NO66
0.0882152	1.85339	CCNDBP1
0.0882604	-1.31383	RBM25
0.0884296	-1.50744	NT5DC1
0.0885029	-1.19779	COPB2
0.0892985	1.91073	HAGH
0.0893134	-1.67306	DUT
0.0895447	1.72971	PSMA2
0.0896097	-2.06063	LANCL2
0.0897372	5.9062	CENPF
0.0898924	1.52246	DHRS1
0.0899424	-1.75791	PLEC
0.0902272	4.7609	PIAS3
0.0903227	-1.62516	KCTD12
0.0904565	-2.13113	ARHGAP17
0.0907291	1.50503	SDCBP2
0.0911035	1.60002	TPM2
0.0913246	-5.56016	HMGCL
0.0913995	-1.21383	PCYT1A
0.0914069	1.81381	RDX
0.0918586	-1.22162	ADH5
0.0918959	-1.16318	CCT2
0.0919051	-1.27169	EEF2
0.0921509	1.3215	ALG1
0.0922259	2.97656	SNCG
0.0924318	-1.17277	CHD3
0.0925583	-1.36278	WDR37
0.0925693	1.31315	TXN
0.0927029	-2.96201	PTPRF
0.0928805	1.41878	FAM126A
0.0928913	2.54395	PPP2R4
0.0929287	-2.66837	ISLR
0.0931971	1.55029	PRC1
0.0933394	1.59925	LAMB2
0.093367	-1.9415	RRP9
0.0934683	-1.4525	MRTO4
0.0934758	1.82157	TSPAN1
0.0934933	-1.75728	NGDN
0.0935327	27.377	KYNU
0.093547	1.72755	EIF2C3
0.0935471	-2.98874	TBC1D5
0.0936436	3.27345	PCDHB4
0.0936468	-1.20536	CCT3
0.0936642	1.54526	PPM1B
0.0938295	1.82853	YPEL5
0.0941185	-1.49345	MSH6
0.0942237	1.80085	CCNJ
0.0942358	-1.1871	SEPT7
0.0942493	1.20525	NFKB1
0.0943507	1.57607	VPS52
0.094442	1.25413	FOCAD
0.0945761	-1.38031	ETF1
0.0947191	-1.75283	ZDHHC7
0.0947984	2.20577	RGPD4
0.0948076	-1.39993	MAT2A
0.0950665	1.5072	B4GALT1
0.0953942	-1.79194	SQSTM1
0.0955976	1.97847	ANO10
0.0956479	-1.43848	UNC5B
0.0957202	-1.20664	TNPO1
0.0959632	1.71003	LLGL1
0.0959755	1.82501	AHDC1
0.0961808	-1.60694	VCL
0.096257	1.45185	PRDX5
0.0964128	-1.82483	UBAC1
0.0965044	3.77572	IFIT1
0.0965852	1.21744	TOP2B
0.0966872	2.01691	SOLH
0.0966914	-1.69118	XPO4
0.0967267	-1.40014	PUM2
0.096864	-1.34176	NFKBIA
0.0968905	-1.39941	MYO6
0.0969381	-1.31711	MIOS
0.097277	-1.19544	CTPS1
0.0976949	1.27309	MDH2
0.0977759	-1.26737	MRPS26
0.0977879	2.18309	TRPM4
0.0980274	1.83603	SLC30A1
0.0980762	-1.27626	CHD4
0.098077	-1.07467	ZBTB7A
0.0980933	-4.66831	MLLT11
0.09838	2.95718	ARHGEF5
0.0986188	-1.28477	SH3D19
0.0987525	1.62201	CKS2
0.0988934	1.81478	AKR1B10
0.0990637	1.37	TOR1A
0.099303	-3.10419	SERPINE2
0.0994086	-1.32039	TSC2
0.0995433	-1.48352	KIAA1279
0.0996114	2.06271	SLC15A3
0.100112	-1.15953	PAK2
0.100542	-1.15091	RAB1B
0.100668	-1.19052	COPS4
0.100854	1.45838	RABAC1
0.100938	-1.7416	UTP3
0.100981	-1.35778	CSE1L
0.101096	1.30812	TNRC6B
0.101213	-1.40391	TOMM34
0.101754	-1.30158	OSGEPL1
0.101894	-1.34556	PDS5A
0.101991	1.51907	RANBP6
0.101997	1.58366	PPP1R12B
0.102263	-1.2705	SCCPDH
0.102437	-1.63547	PSMD10
0.10266	-1.71498	CGGBP1
0.102786	1.89611	TBC1D1
0.102901	-1.34202	TXNRD1
0.102988	-1.72506	EMC4
0.103001	-1.29724	RPAP1
0.103005	3.73709	POLE
0.103019	-1.79991	CDC42BPA
0.103073	1.09944	PDLIM1
0.103613	-1.26252	FBXL16
0.103712	-1.31289	DIAPH1
0.103819	1.22308	KPNA1
0.103898	-1.67525	RPS6KB1
0.103934	-1.37639	PBDC1
0.103958	-2.69801	NFE2
0.104101	-1.95854	TMEM258
0.104184	-1.3654	PTPRA
0.104317	-2.52338	UBE4B
0.104337	1.4423	FECH
0.104542	2.13913	SLC20A2
0.104567	1.4553	ATG16L1
0.104767	-1.21381	LMNB1
0.10503	1.98349	FAM20B
0.105286	1.30929	PLS3
0.105294	1.52891	SGK196
0.105353	-1.38594	ANO6
0.105373	1.62567	TMEM201
0.105541	2.51275	MAP1S
0.105566	1.68022	TACSTD2
0.105675	2.41617	PIK3CB
0.106094	-1.60726	PTK2B
0.10624	1.89937	MYD88
0.10637	1.23196	NAA40
0.106476	1.54698	FAIM
0.106667	-1.39767	TARBP2
0.107073	-1.52319	PCNA
0.107078	1.16315	GATSL1
0.107125	1.28833	MED25
0.107271	1.32279	ORC2
0.107453	-3.90353	SMC1B
0.107611	1.19317	CD58
0.107861	1.45268	PDCD10
0.107925	1.93962	PDIA3
0.108127	2.39985	HLA-E
0.108233	1.4739	ATP5S
0.108264	-1.64024	SLC25A1
0.108307	4.34658	DHRS2
0.108329	1.56675	PNKP
0.108742	1.52592	PALLD
0.108753	1.45308	VCL
0.108786	-1.59481	NCAPD2
0.108798	1.27699	CAPN1
0.108912	-1.30873	EIF3A
0.109658	-2.29049	NOLC1
0.1098	1.3103	NPEPL1
0.109836	-1.26029	RPS27A
0.11024	-1.42114	MCM4
0.11061	1.73932	GTPBP1
0.110931	5.11574	TEP1
0.110998	-1.42706	PCDH1
0.111067	5.43572	C3
0.111143	-1.36415	TMX3
0.111317	-1.62938	FAM105B
0.111474	-2.68233	SCARB1
0.111478	1.98161	DPH2
0.111969	-1.52049	RBBP9
0.112021	1.38906	MKRN2
0.112312	2.57058	SDSL
0.112439	2.16568	ID1
0.112651	1.28106	BASP1
0.112691	1.39184	CHTOP
0.112786	-1.3772	COPS3
0.11286	1.46083	SPTAN1
0.112968	-1.27851	NAT10
0.113055	1.36654	INTS9
0.113118	-1.4157	ESYT1
0.11325	-1.50076	MAPKBP1
0.113392	1.27097	ZNF512B
0.113423	-2.8313	RAB6C
0.113518	-1.60614	AKR1C3
0.113904	1.47482	H1FX
0.114534	-2.18181	IQSEC2
0.114651	-2.07638	UBXN8
0.114692	-1.49562	IMMP2L
0.114949	1.82117	IRF6
0.114989	-1.61166	GALNT2
0.11545	-1.51898	HLCS
0.115525	-1.72684	COQ7
0.115565	-1.47631	LARP7
0.115584	1.45317	KSR1
0.115944	-1.22602	RPS18
0.116204	-1.19622	MRPL1
0.11675	1.88233	ADAM10
0.116883	1.26274	PHYH
0.11696	1.93957	ABCB6
0.116961	-1.65366	CDC42SE2
0.117271	-1.37489	EEF1D
0.117422	-1.36579	RAN
0.117447	-1.36527	FXYD3
0.117525	1.81559	ADAP1
0.117626	-1.94986	C14orf159
0.117647	-1.47698	INTS5
0.117975	2.24704	RPL11
0.118055	2.61806	CDR2L
0.118355	-1.4618	DHX37
0.118545	1.46464	MSN
0.118612	-1.6915	STX4
0.119215	1.43081	SCAP
0.119348	2.05556	COBL
0.119428	-1.64429	PHF12
0.119458	2.14594	IRF2BPL
0.119974	1.51406	RECQL4
0.120056	-3.786	RPS10P5
0.120066	2.04437	ARHGDIB
0.120433	-1.28137	MRPL14
0.120472	2.50707	LRRC8E
0.121177	-1.49263	DNAJA1
0.121397	-1.31833	DFFA
0.121457	1.57563	APBB2
0.121563	-1.60316	EIF5
0.122423	-1.20859	HARS
0.122449	-1.94456	SH3PXD2A
0.122467	-1.35794	DVL3
0.122508	-1.46269	ERAL1
0.122542	3.69692	ECT2
0.122721	-1.5147	INF2
0.122807	2.88565	CYB5R1
0.122999	-1.9062	NCAPG
0.123016	-1.61059	AKAP8
0.123169	1.11557	TXNL1
0.123339	1.41898	TRIP4
0.123576	-1.23025	FAS
0.123627	1.72326	FN1
0.123636	-1.42176	BRD2
0.123659	1.73815	MPP5
0.123782	3.30994	GSN
0.123836	1.4808	AP4E1
0.123945	2.65263	CUL9
0.124066	1.32125	RRAS
0.124086	1.35959	MED13
0.124271	-1.55985	EIF4A3
0.124307	-1.62742	FARS2
0.124601	1.32179	CSNK2A2
0.124613	-1.13797	EMC1
0.124671	-1.21726	SHMT2
0.124702	-1.15417	RPS5
0.124805	-1.32641	XDH
0.124872	-1.14244	HNRNPF
0.125279	-1.15624	CHMP2B
0.125435	1.09603	SEPT2
0.125577	1.96597	TYMP
0.125637	1.34483	NDUFS8
0.12577	1.32904	USP19
0.125782	-1.35592	HEATR2
0.125807	1.51994	FAM160B1
0.126264	2.21477	CYorf15B
0.126274	-1.68279	RPA2
0.126386	2.34891	CARD16
0.126408	-1.07279	COG4
0.126413	-2.1222	CLUH
0.126429	1.42077	PHF10
0.126575	1.38728	NIF3L1
0.127113	-2.08148	CDC37L1
0.127203	2.69587	ALDH1A3
0.127247	4.02909	AZGP1
0.127343	-2.12635	HMGN4
0.127394	-2.50656	HIST1H2BL
0.127441	-1.33872	LAS1L
0.127494	-1.35361	SUPT16H
0.128153	-1.273	DDX18
0.128261	1.45199	TNKS1BP1
0.128349	-1.51749	INTS10
0.128514	-3.77194	UCK2
0.128552	1.57649	NADKD1
0.128754	2.3335	VRK1
0.128854	1.70459	CALCOCO1
0.128876	-1.27927	SKIV2L2
0.128884	-1.53946	TRAF6
0.129073	-1.30791	RPA3
0.129232	-1.21277	ANP32A
0.129261	-1.6595	WDR92
0.129267	2.64967	TRADD
0.129748	-12.4368	PRR7
0.129868	1.32238	CRLF3
0.129902	-1.39321	EXOSC5
0.130257	-1.13608	PSIP1
0.13039	-1.97154	HMGN2
0.130568	-1.84922	THUMPD3
0.13058	-1.27926	HARS2
0.130772	-2.41572	POLR3E
0.130829	-1.38856	CISD2
0.130917	1.91167	BECN1
0.131567	-1.80934	ANXA8L2
0.13183	-1.42526	ASPH
0.132319	2.09596	IRF9
0.132592	-1.54017	STX12
0.132641	1.28215	SETD7
0.132695	2.27765	FBXL6
0.13282	1.55467	IRAK4
0.13287	1.48315	FIP1L1
0.132878	-1.66931	MYCBP2
0.133061	-1.19397	RAB6A
0.133199	1.17497	CAPG
0.133451	-1.3727	PPP3R1
0.133532	-1.71457	SYNGAP1
0.133715	-1.4993	RPS6KA1
0.13373	-1.58393	CSDE1
0.133745	-3.7199	RRM1
0.133879	-1.49294	LMAN2
0.133922	2.12407	ENDOG
0.134001	-1.5687	ARMC1
0.134032	-1.39269	LRRC47
0.134067	1.14487	RPS19BP1
0.134079	-1.71245	ZNF787
0.134191	-1.19862	HNRNPU
0.134294	2.40577	INPPL1
0.134305	-1.43565	MRPL40
0.134514	-1.20859	SF3A3
0.134785	-2.63276	USMG5
0.135221	3.07598	POU2F3
0.135604	-2.85668	RNF113A
0.136221	1.36798	SEC22B
0.136276	-1.76241	MRPL30
0.136302	-1.42835	PTPN1
0.13631	2.36925	SNCA
0.13644	-1.10774	OSBPL1A
0.136551	1.28124	CASP4
0.137328	1.4182	TADA2B
0.137351	1.5393	TRPS1
0.13745	1.2255	TRAPPC10
0.137504	-1.66365	EMG1
0.137563	-1.52165	ASCC1
0.137995	2.26621	TRIOBP
0.138073	-2.98518	MNS1
0.138129	1.21395	TRAPPC9
0.138487	12.057	C9orf40
0.138712	-1.06733	PDCD6IP
0.138778	1.42333	TIMMDC1
0.138912	1.20497	EMC8
0.139152	-1.12332	DNAJB4
0.139158	-2.26632	FASTKD5
0.139317	-3.33476	HSCB
0.139382	-1.12212	CAPZA1
0.139563	-1.34732	ARFIP2
0.139599	1.45104	STXBP5
0.139698	1.41252	LPIN1
0.139733	-1.62274	FER
0.139917	-1.37936	MKI67IP
0.140028	-2.79142	PRR14L
0.140101	1.29414	FTO
0.140566	-1.46114	TXNDC16
0.140642	-1.29589	SMARCE1
0.140775	-1.15307	TMED10
0.140811	-1.20764	NQO1
0.14085	1.32753	GORASP1
0.140859	1.2437	YWHAZ
0.140938	-2.21889	PTPMT1
0.140945	2.09976	CACNA1S
0.141003	1.28769	INADL
0.141215	-1.24303	TPP2
0.141352	-1.3571	RAF1
0.141438	-1.26257	PYGL
0.141441	-1.15808	SFXN1
0.14151	-1.22007	EXOSC7
0.141569	-1.31049	ACSL3
0.142162	-1.29651	FASN
0.142262	1.71448	SCOC
0.142279	-1.15615	UPF1
0.142357	-1.31302	GFPT1
0.142751	3.75773	LLGL2
0.142855	1.40966	SUZ12
0.143145	-1.18587	SF3B3
0.14331	-1.32443	TLE3
0.143334	1.19763	ESYT2
0.14354	-1.31093	CMBL
0.143807	1.67408	MYO18A
0.143871	-1.98946	DHFR
0.143909	-1.6254	POLD1
0.144016	-1.56508	TTC7B
0.144033	2.48239	C20orf96
0.144178	-1.26332	PCBD2
0.144539	-4.81143	SMTN
0.144591	2.5693	CPSF4L
0.144717	2.25899	SEC14L2
0.144863	1.9443	BDH2
0.145152	-1.13158	IMMT
0.145605	2.20993	UBXN6
0.14572	1.65095	OCLN
0.145808	-1.11717	SSR4
0.145908	-1.22323	ATRX
0.146105	-1.28519	SPINT2
0.146113	-1.37545	RPL23A
0.146288	-1.9787	RAB18
0.146567	-1.65899	GTF3C4
0.146652	-1.29004	RPP30
0.147257	1.54384	RUFY3
0.147638	1.46825	PSMB4
0.147642	1.77565	RIPK2
0.147665	-2.76673	EPHA2
0.147706	1.28632	SMG6
0.147768	-1.27489	EGFR
0.147909	-1.47362	PCM1
0.14808	1.25703	FAM120B
0.148103	1.5743	NANP
0.148131	1.55564	TRPT1
0.148182	1.3947	PPM1F
0.148397	1.15094	PTGES2
0.148525	1.52495	SERPINC1
0.148799	-1.45398	EMC7
0.149395	-1.52441	PAK4
0.149504	1.55751	AP4S1
0.149682	2.59863	MPDU1
0.149715	-1.29859	ARAP1
0.150185	-1.29958	RANGAP1
0.150434	-1.532	TSEN15
0.150525	1.6227	WASL
0.150584	1.40584	RWDD1
0.150601	1.34491	LZTFL1
0.150821	2.32792	BOD1L1
0.15086	-1.18018	KIAA0430
0.150875	-4.1555	C19orf43
0.151048	-1.50058	LAMB4
0.151049	1.95829	CLTB
0.151559	-1.4032	EXOC5
0.151576	1.86887	TMEM55B
0.151719	-1.5623	RNASEH2A
0.15191	-1.07497	SEC31A
0.151941	-1.18579	PCBP2
0.152032	-1.22293	EIF3L
0.152112	-1.40555	COPS7B
0.152148	-1.90584	MCC
0.152276	1.57016	ADD1
0.152288	-1.25337	VPS4A
0.15247	2.42122	CORO1A
0.152691	1.43483	FLOT1
0.153081	-1.2152	CCT4
0.153254	-1.14707	HNRNPAB
0.153358	-1.47214	SLC7A5
0.153585	-2.00738	SMARCAL1
0.153605	1.94531	ATP6V0A2
0.1538	-1.12385	CARS
0.153814	-1.51229	USP8
0.153822	1.72449	FTSJ1
0.153874	4.1277	NMES1
0.15401	-1.48912	HIST2H3A
0.154119	1.88318	NPRL3
0.154827	-1.36931	FAAH
0.154844	1.27375	COX7A2L
0.15485	-1.06997	DCTN1
0.155096	-1.68066	MTDH
0.155101	-1.38842	PRRC1
0.155606	5.8335	S100A9
0.155741	1.34948	OXR1
0.156262	-1.22525	USP48
0.156288	1.34945	RAB11B
0.156326	2.02295	GNG12
0.156561	-1.28992	ELP3
0.156569	-1.11738	YWHAH
0.156694	-1.69669	RBFA
0.156834	2.27449	COG8
0.156965	-1.34368	NCLN
0.15712	1.46457	SDF2
0.157271	-1.55446	MPZL1
0.157316	-1.33036	EIF5A
0.157351	2.81416	CD59
0.157356	-1.31955	DDX5
0.157922	-2.048	PHKG2
0.15808	-1.33218	UGDH
0.158131	1.29186	HPS5
0.158153	-1.29138	EIF3I
0.158157	1.39117	CPSF3L
0.158274	1.72226	R3HDM4
0.158387	1.49584	TK2
0.158499	-3.86495	IKBIP
0.158537	1.44324	UBL7
0.158653	1.20879	RNASEH2B
0.158674	1.76748	DAGLB
0.158758	2.01958	SET
0.158767	-1.2852	NDUFAF7
0.158781	-1.42488	RFC4
0.158871	-1.13446	NXT2
0.159156	1.0753	TRIM26
0.159274	1.69528	CD276
0.159302	-1.25102	MT1E
0.159409	1.77984	APP
0.159682	1.72588	F11R
0.159985	-1.17216	ACAD8
0.160474	-1.71803	SBNO1
0.160536	-2.0006	NDUFA11
0.160544	-1.96695	NLRX1
0.160643	-1.50883	PTPN2
0.160828	1.64181	DDX49
0.160841	1.86768	ZMYM4
0.160859	-1.38302	TCEAL1
0.16104	1.25193	QDPR
0.161057	-1.62319	CCDC90B
0.161273	-2.37693	MRPS21
0.161551	1.54621	PSMA6
0.161699	2.2369	BCAT2
0.161818	1.29043	RDH13
0.161843	3.95345	GSS
0.162237	-2.07353	H2AFY2
0.162334	-2.19799	SLC6A8
0.162431	1.29839	KDM4A
0.162479	1.91088	RALGAPB
0.162718	-1.66515	PDCL
0.163137	-1.31263	PDCD4
0.163145	-1.24094	PET112
0.16321	2.2636	NFKB2
0.163296	-1.25061	RHOT2
0.163339	-1.33834	DDX42
0.163599	1.78406	TAP1
0.164109	1.85636	RALGAPA2
0.16439	-1.17659	TAZ
0.164478	-1.32148	SMYD4
0.164606	-1.88574	NUF2
0.164623	-1.11408	SYNCRIP
0.16471	-1.257	CHERP
0.164973	-2.20285	PLD2
0.164979	1.58089	TACC1
0.164989	-1.32066	NOL6
0.16502	-1.93753	KIF14
0.165121	1.14251	SLK
0.165268	1.64177	SRXN1
0.165357	-1.61581	GHITM
0.165663	2.22447	ZNF185
0.165731	1.42625	NTMT1
0.16579	1.37223	POLR2K
0.165801	1.31138	ASS1
0.165877	-1.48974	DNAJC12
0.166571	1.24152	MAP7
0.166854	1.95943	ENDOD1
0.166907	-2.53924	BSDC1
0.167068	3.38131	ARFGAP2
0.167214	-1.39445	NFIX
0.167608	-1.40742	WDR36
0.167723	2.60332	HMGA1
0.167939	1.6289	LXN
0.167941	-2.76385	SLC12A2
0.168039	-1.96068	BIN1
0.168198	1.361	EEA1
0.168204	1.15301	ATG9A
0.168368	1.57206	NBEAL2
0.16837	1.77741	GALNT6
0.168524	-1.1194	NPM1
0.16864	-1.14245	SRSF1
0.168745	-1.8322	HSPA1L
0.168875	1.76409	CCDC28A
0.169014	-1.28424	PARK7
0.169174	-1.55115	EEF1E1
0.169302	-1.32738	HSPA14
0.169353	-1.21238	TMED1
0.16959	-1.49038	MMGT1
0.169624	-1.39164	CEP170
0.16988	1.40477	ALDH5A1
0.169905	-1.76821	TMEM123
0.170183	-2.17974	SMAD4
0.170401	1.48052	DNAJB11
0.170415	1.10793	XPNPEP1
0.170523	-1.83358	VTI1B
0.170985	1.49677	TSPAN9
0.171129	1.42608	LYN
0.171134	-2.30952	WDR61
0.171483	1.3992	BAIAP2
0.171674	-1.16828	YBEY
0.171685	-1.10171	PPIB
0.171695	1.78696	PCCA
0.171874	-1.21117	MTA2
0.172588	-1.30231	YME1L1
0.172731	1.6128	CCDC43
0.172811	1.81173	TIMM10
0.173005	1.12906	EPN3
0.173009	-1.25276	MCM7
0.173064	-1.69492	C12orf43
0.17318	1.42488	FIBP
0.173391	1.58219	HOOK1
0.173501	-1.17757	RCC2
0.173524	3.04498	MUC1
0.173604	-1.42434	TRAPPC3
0.173612	1.72029	PLTP
0.173646	1.12038	STRBP
0.173947	1.37368	AFAP1L2
0.173953	-1.17776	MRPS12
0.174034	1.42731	USP43
0.174113	-2.2463	FEZ2
0.174265	1.4534	ERMP1
0.174266	-1.21553	PPP1CA
0.174412	-1.33967	NUP210
0.174653	1.47397	NUPL1
0.174844	1.49099	VCPIP1
0.175182	-1.72821	FAM50A
0.175193	-1.47301	HSP90AB4P
0.17546	-1.47464	RIN1
0.175707	-1.18816	FKBP4
0.175865	1.38039	COQ3
0.175893	-1.78292	POLR1A
0.175938	1.29386	ENOSF1
0.176232	-1.34264	SNAP47
0.1764	-1.51548	MSH2
0.176487	1.39055	SPAG1
0.176596	-1.54897	ARMC6
0.17669	-1.13709	EHD4
0.176814	1.26418	FAM96B
0.176821	1.44846	PICK1
0.176867	-1.38139	HABP2
0.176896	1.58238	TPRG1L
0.177355	-1.37678	MED15
0.177555	-1.4993	PLOD2
0.177558	1.50719	METTL3
0.177632	-1.20103	RAB2A
0.177643	-1.31371	ATAD3B
0.177954	1.18343	UCKL1
0.178206	1.74603	THOC7
0.178223	-2.69898	PHLDA3
0.178249	1.26328	N6AMT1
0.178536	-1.29668	SLC9A3R2
0.178719	-1.75919	STAT5B
0.178837	-1.46943	TCEA1
0.178839	-1.14853	RPTOR
0.178985	-1.31061	HNRNPA1
0.179261	1.4557	PEO1
0.179515	1.54539	SYTL1
0.179568	-2.03544	EBP
0.179572	-1.34903	ELAC2
0.179926	-1.26759	NFS1
0.180006	1.51304	PPP1R21
0.180246	1.39368	RREB1
0.180254	1.22389	BRD1
0.180339	-1.22682	EBNA1BP2
0.180542	4.06358	NAAA
0.1806	1.22479	SASH1
0.180612	1.39841	BNIP1
0.180981	-1.19268	RUVBL2
0.181026	1.6007	REL
0.181129	1.6025	AKAP2
0.181268	-1.64709	GYG1
0.181412	-2.02955	MGST2
0.181421	-1.95498	CKS1B
0.181547	1.27266	HINT3
0.181559	-1.45309	CISD1
0.181606	-2.23309	C9orf89
0.181948	-2.57147	MIER1
0.181969	-1.13322	ECM29
0.182065	-1.4797	RNPS1
0.18212	1.15448	FDPS
0.182139	1.32915	SUPT20H
0.18245	-2.21135	TNFAIP8L3
0.182452	-1.33133	IRAK1
0.182566	-1.86386	GTF3C1
0.182646	6.51904	PMFBP1
0.182717	-1.46436	EPB41L1
0.183046	-1.5069	TMX2
0.183466	-1.26887	BCLAF1
0.183482	1.64576	C1orf198
0.184094	-1.42444	TMPO
0.18432	-1.71351	DNAJC7
0.184327	-1.27458	DDX41
0.184428	-1.35723	SPCS2
0.184503	-1.60913	NUFIP2
0.184513	1.33891	PDCD6
0.184626	-1.93246	AASS
0.18486	3.35653	THEMIS2
0.185151	1.43083	WDFY3
0.185195	-1.09259	ETFB
0.185314	1.57009	KIF1A
0.185616	1.20791	MED12
0.18579	2.27434	CD151
0.185807	-1.18601	ATPIF1
0.186058	-3.80607	ZYG11B
0.186297	1.40573	SH3BP1
0.18642	-1.16356	DIP2B
0.186451	1.31708	MT-CO2
0.18647	1.5376	ALG13
0.186502	1.27234	PKN2
0.186517	-1.78997	TOX4
0.186565	1.95903	SUMO3
0.187053	-1.44281	GATAD2B
0.18719	1.66672	MTPAP
0.187441	-1.16057	DHX15
0.187484	-2.30639	SLC27A3
0.187659	-1.6394	DCAF13
0.187678	1.6506	CEP250
0.187699	1.8585	UHRF1BP1
0.187861	1.83967	CCDC88C
0.188192	-1.49012	MESDC2
0.188442	-1.17123	MKL2
0.188694	-1.19288	SDF2L1
0.188873	1.5345	FBXO3
0.189106	1.43522	TBC1D7
0.189145	-1.65428	LYRM7
0.189162	-1.97481	VPS26B
0.189196	2.93954	HSD17B8
0.189235	-1.57496	SFSWAP
0.189857	-2.02536	ELOVL5
0.189897	-2.51323	ASNS
0.190057	1.66031	POP4
0.190197	1.41543	TOM1
0.190434	-1.22317	SNAP23
0.190451	-1.17215	PYCRL
0.190663	1.23758	UQCRH
0.19075	-1.72195	MLKL
0.190842	-1.62906	UBP1
0.190862	-2.27878	PHF15
0.190871	-1.50111	C16orf80
0.191034	1.41827	TCIRG1
0.19118	-1.9366	UBE2C
0.191496	-1.37073	LNPEP
0.191501	2.95405	SPRR1B
0.191585	1.33377	RUNX1
0.191829	1.91421	PURA
0.1921	2.05321	PARP4
0.19217	1.62217	DHX33
0.192175	-1.46677	NMD3
0.192238	-3.50035	IGHG2
0.192293	-3.03651	ZKSCAN1
0.192297	1.41576	FBLIM1
0.192722	-1.29351	PRPF40A
0.192756	1.63932	Q96EZ6
0.192971	-1.3161	SF1
0.193364	-3.09911	RER1
0.193383	-1.76771	Q7Z2V2
0.19339	1.51592	ZNRF2
0.194034	1.99485	PSMB7
0.194158	-1.20673	NCKAP1
0.19421	1.69004	FRMD8
0.194271	1.82557	MYH14
0.194312	1.22959	ADAR
0.194371	1.36011	CCDC53
0.19465	2.21252	PLP2
0.194813	-1.21052	IQGAP1
0.194846	1.37845	TXNL4B
0.194885	-1.4611	HSD17B7
0.19498	-1.26782	AHCY
0.195112	-1.28106	ABCF1
0.195131	1.41548	RPL38
0.195426	1.42577	LAD1
0.195461	2.59752	WIPI2
0.195623	1.55603	ARF5
0.195636	1.34414	GMPR2
0.195719	-1.81527	ANAPC2
0.195815	-5.46469	NDUFB2
0.195816	1.80691	VIPAS39
0.195971	1.4639	MYCBP
0.196309	1.404	AAK1
0.196531	3.99359	CTCFL
0.196557	1.28233	KCTD15
0.196749	-1.24319	C19orf52
0.197189	1.18552	SUPT3H
0.19727	1.42488	C21orf59
0.197277	1.33767	MRPL10
0.197386	-1.19572	PTCD3
0.197532	-1.95206	CIT
0.19758	1.72344	MMAA
0.197595	-1.77707	GNAI1
0.19816	-1.32513	RNF114
0.198414	2.47446	ADAT2
0.198635	-1.4272	MPHOSPH8
0.19865	1.75839	TUBB3
0.198735	-1.3023	GLS
0.198828	-1.3059	ABCE1
0.199068	1.30006	GALT
0.19907	1.21779	MRPL20
0.199145	-2.38761	UIMC1
0.199459	-1.21511	USP10
0.199488	1.40072	DAB2IP
0.19973	1.08057	MIF4GD
0.199744	1.20998	GGPS1
0.199879	1.39955	DBI
0.199942	-1.44504	CWC15
0.199958	-1.24675	PFKP
0.2	2.16148	BID
0.200023	-1.13202	AP1B1
0.20004	-1.40139	ASPSCR1
0.200197	-1.37539	WDR35
0.200236	-1.53325	MYEF2
0.200305	1.43226	DPM3
0.200417	-1.26707	IGBP1
0.200432	-1.24854	RRP1
0.200518	-1.35896	ACBD6
0.200681	-1.42972	TTC4
0.200869	1.37496	TAOK1
0.201004	-1.56012	LSM12
0.201025	1.3354	AGTPBP1
0.201159	-1.26227	CDAN1
0.201188	-1.42437	MKL1
0.201209	-1.44963	C20orf24
0.201344	-1.45124	CLCN7
0.201364	1.93952	HSP90AA4P
0.201478	1.21338	SEPHS2
0.201626	1.38146	ZNF735
0.201743	-1.43989	TIAL1
0.201781	-1.32945	TAMM41
0.202407	1.37117	ACOT8
0.202784	1.19644	CORO1B
0.202858	-1.14866	URI1
0.202984	-4.77989	STT3A
0.203147	-1.27431	CNOT3
0.203196	-1.44716	SKIV2L
0.203238	1.59382	MED20
0.203461	1.20016	TES
0.203707	2.04015	GBA
0.204069	1.32242	MAP4K4
0.204087	-1.4757	RRP8
0.20411	-2.62181	NOL11
0.20411	-3.42042	LRSAM1
0.204613	1.55542	UBQLN2
0.204617	1.55546	NDUFA6
0.204713	-1.12298	PDHB
0.204717	1.3506	MAPK15
0.205037	4.64792	AKT1
0.205352	-1.24699	MAP2K1
0.205389	-1.24091	DDX17
0.20541	1.60078	WHSC1L1
0.205605	-1.82262	TTC40
0.205689	-1.28585	IRF2BP1
0.205819	-1.12712	COPA
0.205884	3.82996	GALNT3
0.206039	3.14091	PDP1
0.20608	-1.41062	YTHDC1
0.206132	-2.25315	YIF1B
0.206532	-1.30362	GTF2F2
0.206933	1.71627	CCDC182
0.206964	1.77982	PAIP1
0.207042	-1.61547	ZNF593
0.207081	1.41025	DHCR24
0.207342	1.57858	AZI2
0.207379	-2.22033	RALGPS2
0.207499	-1.61886	TFB2M
0.207796	-1.39741	PKM
0.207939	1.4347	RAB14
0.207983	1.55428	PTTG1IP
0.208088	1.25802	C2orf49
0.208131	-4.53862	FBLL1
0.20819	1.10517	CTNND1
0.208366	-1.12764	EIF2S2
0.208787	1.14145	MRPL11
0.208852	1.13894	NCOA7
0.208919	2.04708	NEDD8-MDP1
0.209001	1.64352	NUBPL
0.209332	-2.14529	LRWD1
0.209672	-1.18504	RPL23
0.209808	-1.463	TRAPPC11
0.209941	-1.36707	ABCF2
0.210176	-1.13889	DCXR
0.210181	1.29462	NFYC
0.210471	-1.16607	CKAP5
0.210608	-1.36284	ELOVL1
0.210689	-1.4136	DDX21
0.210816	-4.88551	DDX20
0.210816	-1.31198	GSPT1
0.211125	2.00059	NCK1
0.211313	-1.20534	VWA9
0.211664	-1.52842	RTN3
0.211692	-1.45113	LEPREL1
0.212082	-1.35215	NUP43
0.21219	1.34227	IRF2BP2
0.212462	-1.15293	PABPC1
0.212501	-1.25434	YWHAQ
0.212508	1.45651	C9orf41
0.212725	2.6523	QSOX2
0.21277	-2.09737	SLC7A1
0.212859	1.62682	PSMA1
0.21305	1.11873	SLC4A2
0.213225	1.18158	ABCC4
0.213235	1.61159	PIP4K2C
0.214005	2.33943	SERPINB8
0.214034	-1.67683	POLB
0.214066	1.53065	MTRR
0.214151	-2.21582	HAT1
0.21423	-1.34385	MPV17
0.214552	1.91956	SLC26A2
0.21458	2.7576	ARPC5L
0.214909	1.32346	ABHD11
0.214977	-1.3291	TMED5
0.215033	1.60832	SYNJ2
0.215497	-1.37421	PDLIM2
0.215836	1.35494	TSC1
0.216111	1.34328	ACADVL
0.216265	-1.24604	TRAPPC4
0.216265	1.65689	ZBED1
0.216508	2.08634	SMARCD1
0.216524	-2.27203	CALU
0.216536	-1.44461	RWDD4
0.216651	1.2224	HIST3H2BB
0.217449	1.16135	WDTC1
0.217626	-1.19732	FERMT1
0.21766	1.2028	CRK
0.217908	-2.02715	ZNF384
0.218149	2.03246	PRR15L
0.218385	1.28529	DAPK3
0.218488	1.37638	RUFY2
0.218505	-1.33582	CDK12
0.218576	1.62926	DKFZp762I1415
0.218669	1.21462	RAB10
0.218911	1.52178	ATP6V1G1
0.219007	-1.42006	CTSC
0.219395	-2.02312	RPS6KA5
0.219699	1.78065	UBE2R2
0.219739	-1.63838	ING5
0.219896	-1.27942	NDUFS2
0.221197	1.28115	C11orf54
0.22155	-1.4007	MME
0.22174	-1.23625	ZNF638
0.221859	1.66478	USF1
0.222455	-2.07655	ELP2
0.222645	13.9826	A2ML1
0.222924	1.42339	RP9
0.22311	1.58155	DUS1L
0.223275	-1.20741	HCFC1
0.223362	-1.20156	PLCH1
0.223719	-1.25476	SEPT10
0.223733	-1.72613	POLR3A
0.224066	1.85892	CHMP4B
0.224292	-1.34361	COMMD9
0.224846	1.86396	HLA-A
0.225272	-1.62256	J3KR12
0.22538	2.25363	ARFGAP3
0.225598	1.89059	GIGYF1
0.225669	-1.39045	BZW1
0.225743	-1.53526	LRRC8D
0.22582	1.46214	PLEKHA5
0.22587	1.5298	TRIO
0.22615	-1.2714	STK10
0.226404	1.15478	CTNNA1
0.22682	1.68613	PARP12
0.226822	-2.04917	AFF4
0.226898	-1.83235	MBD3
0.227118	-1.2763	TOP1
0.227447	1.53427	TEX264
0.227465	1.73083	RNF25
0.227514	1.57158	TOM1L2
0.227528	-1.16992	SRSF4
0.227635	1.15287	RGS10
0.22771	2.05523	TPMT
0.227815	2.00141	STK38
0.227823	-1.30449	BUD31
0.227905	2.39207	ANXA3
0.227929	2.10224	DGKH
0.228284	1.32232	CDC42BPB
0.228477	-1.32237	ITPKC
0.228534	1.48829	TP53BP2
0.228571	2.05602	CUTA
0.228729	1.44902	HSPB1
0.228856	-3.55566	RARRES1
0.229289	1.15419	ME2
0.229462	1.11016	NSF
0.229658	1.29286	TOR1AIP1
0.229807	-1.39016	SAMD4B
0.230237	-1.38906	COX11
0.230493	-1.49565	TIMM23
0.231338	-1.70642	CTR9
0.231542	1.16558	MRPL17
0.23157	1.54883	GPI
0.23171	-1.25861	NAA15
0.231721	2.82749	ADPRHL2
0.232013	-1.08374	MCCC2
0.232047	1.12966	CTTN
0.2324	1.2912	NOMO1
0.232421	1.98445	TTYH3
0.232696	2.10053	FAM86A
0.232831	1.24903	ACSF3
0.233007	-1.18089	NAA50
0.233127	2.55149	SSH3
0.233309	1.1608	POLR2C
0.233387	1.11695	SETD3
0.233525	-1.15604	PSMC4
0.233755	-1.47484	WDR3
0.23381	1.34651	MVB12A
0.234146	-1.22981	MED4
0.234246	-1.63464	CMSS1
0.234288	-1.36092	DNAJB12
0.234319	-1.75122	C9orf114
0.234658	-1.25665	ALDOC
0.235013	-2.91432	LMNB2
0.235119	-1.3714	NCOR1
0.23538	-1.20942	KIF5B
0.235399	1.15427	RRP36
0.235523	2.48841	LRCH4
0.235539	-1.32043	UBE2F
0.235628	2.87183	RAD51
0.235631	-1.44957	RBBP5
0.235828	-1.93755	PAPD4
0.236049	-1.30231	DNTTIP2
0.236386	-1.29802	RIOK1
0.236387	-1.16024	ACO2
0.236574	-1.22305	ITGA6
0.236676	1.11021	SNRNP70
0.236987	-1.3457	SAE1
0.237383	1.24234	FNBP1L
0.237443	-1.18137	MATR3
0.237447	1.09996	UQCRB
0.237643	1.21414	RAI14
0.237694	-1.13982	GNAI3
0.237916	-1.42333	SIRT3
0.238008	1.1628	ERP29
0.238099	-1.70398	ACSL4
0.238456	-1.92207	PTPN14
0.238502	-1.69957	PHKA2
0.238666	-1.29098	UNG
0.238692	3.44936	ITGB8
0.238899	-1.31166	ADRBK1
0.239159	1.70409	ARHGAP23
0.239251	1.336	KIAA1143
0.23953	-1.16741	IGF2BP2
0.23973	-2.29196	DDA1
0.239952	-1.49434	TMX4
0.240104	-1.59139	STK32C
0.240117	1.14043	DARS2
0.240216	1.233	COX6C
0.240318	1.28478	ARID1B
0.240344	-1.42083	SMC2
0.240469	1.90191	AP1M2
0.240477	-1.26384	SHARPIN
0.240575	1.50606	PRKD2
0.240712	1.36251	PROSER2
0.240977	-1.59396	AAR2
0.241055	1.62853	SIK1
0.241412	1.36586	TAX1BP3
0.241553	-1.24141	LYRM5
0.241604	-1.12734	GOLGA2
0.24172	1.72256	LDLRAP1
0.242302	2.66611	POLA2
0.242309	1.1007	ACTR8
0.242387	-1.54546	SELH
0.242474	1.88085	HDAC6
0.243071	-1.3182	DYNC1LI1
0.243159	1.22493	APRT
0.24332	-1.27342	IPO7
0.2434	1.34328	MYL6
0.243416	1.57601	DDX60
0.243456	1.25735	CCDC51
0.243637	-1.10278	SDCBP
0.243663	-1.49695	BCL9L
0.244223	-1.19966	SFN
0.244384	-6.44654	PPP2R5C
0.244443	1.77054	NPC2
0.244948	-1.23192	NEDD4
0.244997	-1.35012	UQCRQ
0.245045	-1.25086	CNBP
0.245056	1.47335	CPEB4
0.245137	-1.30569	RAB12
0.245677	1.19408	SERPINB6
0.245799	1.68427	HIST1H1B
0.245805	-2.47533	ASF1B
0.245917	-1.23402	CPT2
0.246278	-1.40523	QRICH1
0.246521	-1.23374	NME3
0.246607	1.84845	FAM89A
0.246615	-1.22559	AHSA1
0.246779	1.28934	WRAP73
0.246958	-3.10541	CCT7
0.247383	1.20229	KRT18
0.247457	1.96345	KDM5A
0.247575	1.17888	DNPH1
0.247614	1.37763	ARMC10
0.247627	-1.72232	BMI1
0.247652	-1.21518	PPP2CA
0.24772	-1.49505	AURKAIP1
0.247884	1.53601	CDKN1C
0.247908	3.19168	GCFC1
0.247909	1.05025	PAN3
0.248114	-1.99804	RFC2
0.24827	-1.18594	ZSWIM8
0.248303	1.23954	DLGAP4
0.248328	3.05393	PQBP1
[truncated: 5,296 more rows]

## Sheet: LMP2+Inhs
LMP2 with Inhibitors
p-value LMP2vspB	fold change	Gene Name
3.01176e-05	-2.30393	COPS6
6.01658e-05	-2.20046	SCRN1
0.0001008	-1.69237	SAAL1
0.000236993	-3.52825	TTC40
0.000512003	-2.38956	CTSH
0.000525988	-8.99021	CLIC2
0.000658799	1.47155	PHGDH
0.000698955	-1.20125	C22orf28
0.000723843	-1.21942	NOLC1
0.000751996	-5.97359	RPS10P5
0.00077037	-1.90315	SPCS3
0.000855461	-1.41366	G3BP2
0.000956222	2.25581	CCDC171
0.00110969	-5.80336	RPS6KC1
0.00119804	-2.19158	C17orf49
0.00123839	-1.25788	SNRNP200
0.00124524	-5.40791	RMND1
0.00124733	2.04386	CLPTM1L
0.00131911	-1.43425	HEBP1
0.00143224	1.37246	IL18
0.00152484	-2.02011	SYNM
0.00159132	1.19178	LIMA1
0.00171411	-1.51615	GRSF1
0.00178883	-3.50003	TGM2
0.00185219	1.81427	PC
0.0019721	-13.3756	MEAF6
0.00206208	-1.77267	EFR3A
0.00212077	-1.43523	EIF3B
0.00213547	2.53253	HNRNPA2B1
0.00216235	-1.46336	PCYT1A
0.00220938	-1.51836	EIF4A1
0.00225849	-1.41965	SDCBP
0.00225968	-1.72217	C6orf47
0.00229512	-2.32639	ANGEL2
0.00232782	1.97385	RPUSD2
0.00236756	1.37185	RNF138
0.00239587	1.23801	RPS15A
0.00243132	1.45023	PPP1CC
0.00246422	-1.73428	MBD1
0.00259757	2.42139	SELM
0.0026235	1.28731	PSMC2
0.00280833	1.61669	ATPIF1
0.00282075	-1.81591	RARS
0.00284925	-1.11721	UBA1
0.00285287	5.75535	TMEM63B
0.00307516	-1.71984	FAS
0.00316267	-1.42706	CHMP3
0.00317563	-1.73719	DUT
0.00327343	-1.73246	PLEC
0.00332923	1.22665	EMC8
0.00336881	-1.47554	TMED4
0.00339345	-1.61004	RIPK1
0.00353538	-2.6188	ZNRF2
0.00367015	-4.37096	ZMYM2
0.00373923	-2.148	YME1L1
0.00374042	3.62159	PLEC
0.00387019	-3.15115	PLXNA4
0.00391286	-1.35512	GNAI3
0.0039244	-1.72181	PVR
0.00413288	-1.76676	CDKN1C
0.00434492	-1.52539	EXOSC7
0.00452604	-2.14172	TOMM5
0.00467206	-1.36402	ARAP1
0.00469589	-1.50925	UAP1
0.00477949	-1.15891	PSIP1
0.00478892	-1.50715	TAF9
0.0050741	1.36069	CHCHD3
0.00514249	-3.70141	CTSA
0.00541679	-1.84426	RNF214
0.00545884	-1.35357	ATPAF2
0.00562028	-1.87548	PDLIM7
0.0056481	1.16803	ACOT7
0.00570957	-1.9428	TRAF6
0.00571138	-1.47661	CHP1
0.00579838	-1.79617	STK10
0.00596102	-1.46246	RGS10
0.00618217	-2.70827	KANK2
0.00627701	-6.77858	RBBP7
0.00646021	-1.62357	LAMTOR4
0.00654226	-1.96121	PSMG1
0.006729	-1.27967	RPL8
0.00677031	1.10072	DCAF4L2
0.00687435	-1.38186	STRAP
0.00693278	1.30425	OXCT1
0.00711888	-1.46945	IFI35
0.0071955	-1.92555	VEZF1
0.00748247	-1.35806	PPP2R2A
0.0075046	-1.88402	DHCR24
0.00752806	1.67452	RFX5
0.00785354	1.46023	HIST1H4A
0.00796753	-1.94667	IGBP1
0.00807287	-2.14611	SCAMP2
0.00812759	-1.61422	RPA3
0.00816475	-2.08435	TRMT61A
0.00821492	-1.91897	USP48
0.00838172	-1.64691	FXR1
0.00840349	1.21624	CHD3
0.00840818	-1.39657	RTN4
0.00850625	-1.52652	TMEM87A
0.00854054	-2.41377	ENO1
0.00856101	-1.30327	ZNF414
0.00866641	3.32641	EEF1D
0.00870375	-1.48652	CENPB
0.00878456	1.57519	RAB38
0.00880098	-1.44091	ZNF593
0.0089538	1.34064	PYCR1
0.00897799	2.88403	CA12
0.00916498	-3.01754	RBBP9
0.00925423	2.30735	MT1X
0.00928649	-1.37483	EPPK1
0.00940467	-2.24886	CYR61
0.00945468	-1.45113	ESYT1
0.00961242	-3.95055	GOSR1
0.00963154	-6.85767	MTR
0.00972598	1.75481	MYL6
0.00986014	-7.55095	UBE4A
0.0100269	-3.19697	GALNT2
0.0101524	-1.58511	PPP3R1
0.0102212	1.96017	RNASEH2B
0.0103748	-1.34948	PUM2
0.0106383	-3.58386	ZKSCAN1
0.0107294	-2.13054	EXOC5
0.0108711	-1.36886	SIPA1L3
0.0109691	-2.38865	CDC27
0.0110152	-2.15009	ABT1
0.0111901	-2.94881	RAB6C
0.0112594	-2.0362	MORC3
0.0112782	-1.855	GTF3C2
0.0113761	1.7366	TOR2A
0.0114628	-1.50161	NCKAP1
0.011694	-2.20174	MPP1
0.0117064	-1.93093	COMMD9
0.011795	-1.90596	SCCPDH
0.0118244	-2.7946	C9orf78
0.0119352	1.19623	CARS
0.0119807	3.53268	ANXA3
0.0121165	-5.24243	UBE2C
0.0121359	1.3001	RPL26
0.0121922	-1.65913	ATP1B1
0.0122624	-1.31633	EIF4H
0.0123711	1.35304	DHRS11
0.0124118	-3.41141	AACS
0.0124632	-1.97997	LARP4
0.0126634	-1.2753	TCEB2
0.0128676	-2.32547	IGF2BP3
0.0128888	2.10534	AKR1C2
0.0129227	-1.63848	PBDC1
0.0133354	-6.00472	MTERFD1
0.0133967	1.51523	FAM136A
0.0134333	-1.69253	PDLIM2
0.0134359	-1.47192	HIBADH
0.0134719	-1.18558	GTF2I
0.0135192	6.19446	PIAS3
0.0135421	-5.18893	CARKD
0.0136158	-1.47062	NHLRC2
0.0136567	1.40445	FBXO7
0.013682	-1.40427	KIF5B
0.0137813	-2.09986	FHOD1
0.0139327	1.39684	CBR1
0.0141962	-1.25446	GBE1
0.0142288	2.61593	UTP11L
0.0144667	-1.36368	COTL1
0.0146157	-2.15432	CSDE1
0.0151247	-6.09723	KIF16B
0.015222	-2.31294	ATP5B
0.0154896	-1.40975	CSDA
0.0156769	-1.7132	TMEM50A
0.0157669	1.21511	NPM1
0.0158888	-2.25015	GALNS
0.0160375	1.40083	ZC3HC1
0.0161507	2.03535	NUDT19
0.0162502	-1.31128	ATP6V1H
0.0163185	1.22617	NFKB1
0.0164462	-1.20073	B4GALT1
0.0167211	1.27181	NIPSNAP1
0.0168468	-1.27143	PXN
0.0169246	-1.97945	TUBGCP4
0.0169305	-2.26219	CCM2
0.0171962	-1.15512	FUBP3
0.017207	1.71924	C10orf32
0.017232	-1.59186	AGTRAP
0.0172721	1.4556	PSMB1
0.0172842	-1.43352	IPO9
0.0174194	1.29113	AFG3L2
0.0174744	-1.18887	CAPZB
0.0175647	-1.78514	PARL
0.0176581	-3.65504	ZBTB40
0.0176914	-2.63441	ECSIT
0.0177156	-1.48488	SKIV2L2
0.017779	2.73222	NDUFB7
0.0181321	-1.34883	FSCN1
0.0182864	-2.15822	WIPF2
0.018295	-2.40449	TIMM23
0.0183348	1.79672	PKD1
0.0183489	-1.40234	DIP2B
0.0184209	-5.8136	NAMPTL
0.0185133	-1.48512	VPS37B
0.0185478	-2.18393	NSMCE4A
0.0187104	-1.38192	API5
0.0189411	1.47796	MMS19
0.0189736	-1.50391	HEATR5A
0.0192985	-1.20839	CD2AP
0.0195395	-1.84148	MSI2
0.0198982	2.10363	CLCA2
0.0200826	-1.25861	RPL9
0.0201962	-1.30554	MAP2K2
0.0202696	1.84855	CCDC51
0.0202979	-1.47316	TRAPPC1
0.0205394	-1.59398	EPN3
0.0207692	-1.39773	ATP6V1F
0.0207873	-2.43437	MARVELD1
0.020837	-2.87129	ALDH1A3
0.0208767	-1.50796	SCAF11
0.0209334	-1.72357	PHKA2
0.0209367	-5.88315	C19orf43
0.0212151	-2.16163	C18orf25
0.0214439	-1.63455	INTS1
0.0214745	-1.55156	RAP1GDS1
0.0214873	-1.38152	BRK1
0.0215667	-1.5281	BAZ2A
0.0217156	-8.33388	CLIC3
0.0217183	1.91068	LYRM2
0.0219689	-1.81026	THOC5
0.0220484	1.24265	ZNF207
0.0222804	2.42335	SOLH
0.0224039	-2.36226	CNN3
0.0226633	-1.14933	PDCD6IP
0.022726	1.78253	CKS2
0.0227455	-2.11897	ITGA5
0.0227888	-1.43186	CCDC47
0.0232175	23.3733	ATXN3L
0.023779	-2.77103	ABLIM3
0.0238884	2.40161	DDX49
0.0241198	1.17828	MRPL20
0.0242191	-1.9927	ACTR1A
0.0243554	-1.81994	P4HA2
0.0244158	-1.21647	ATG2A
0.0245415	-2.21171	CHD1
0.0247118	-1.30454	PTPN12
0.0247509	-1.74456	ATRX
0.0250395	-1.29177	GDI1
0.0253393	-1.35595	G3BP1
0.0255958	1.96735	UBXN7
0.0258915	1.23341	XPNPEP1
0.0260044	-4.37207	EIF4EBP2
0.0260477	-3.48084	HMMR
0.0265988	1.32037	ZNRD1
0.0268595	2.70454	YIPF4
0.0269916	-1.22698	PSMD2
0.0270372	-1.42437	OGT
0.0271884	-2.05148	RBM42
0.0274039	-1.15381	TLN1
0.0278655	-2.41242	HMGCL
0.0278793	1.38861	TRAP1
0.0281415	-5.3363	USP38
0.0284948	-13.4953	KLF16
0.0286676	-2.43029	UBE2L6
0.028699	-2.07288	RAP1GDS1
0.0287521	-1.83091	ZNF787
0.0287993	-1.31665	UFL1
0.0289695	-3.96018	TSC22D1
0.0290602	-1.65303	STX8
0.0293498	-2.14249	RRP7A
0.0296116	-1.48251	EIF3E
0.0298414	-1.4331	VIM
0.029864	1.40692	TBC1D29
0.029919	1.58291	GGPS1
0.0299206	1.59641	MTIF3
0.0301036	-2.10509	WDR6
0.0301229	1.92924	H1FX
0.0302584	2.06566	CEP250
0.0303241	-1.7128	ZNHIT2
0.030351	-1.66815	SERPINB11
0.0306571	-2.04153	SPG7
0.0308822	-1.45617	EXOC3
0.0310781	1.40238	ALOX15B
0.0310977	1.40864	MCAM
0.0312002	1.33234	THEM6
0.0312859	-2.09727	DDHD2
0.0313414	1.44493	SLC3A2
0.0314642	1.76832	NAAA
0.031484	-1.61542	CTAGE5
0.0314882	-1.8732	ASCC1
0.0315011	-1.59328	BCL2L11
0.0315774	-2.09849	TAP2
0.031606	-1.29242	GBAS
0.0319533	-1.30313	HAUS3
0.0321465	-3.31898	NAF1
0.032432	1.7562	TMEM55B
0.03251	1.70922	LAMB2
0.0327865	1.64023	RPS27
0.0328017	-1.78995	INF2
0.0330441	-1.97454	RHEB
0.0331202	-1.90241	ASMTL
0.033254	-1.37868	STAU1
0.0333875	-2.58056	RNF113A
0.0334018	1.91358	CCHCR1
0.0334817	-1.86926	WDR13
0.0336287	-1.40151	CSRP2
0.033914	-1.70193	RAD9A
0.0341724	1.82802	CEBPD
0.0343859	1.37404	KIF15
0.034395	-1.78283	FHL1
0.0344669	-1.97738	ANXA6
0.0345098	-2.05662	EBAG9
0.0345814	-1.26961	INPP5K
0.0347014	-1.29326	RAB1B
0.0347776	-1.98373	STIM1
0.0348367	-1.62541	YIPF2
0.0350125	1.56122	WDR46
0.0352376	-2.59382	RAP2C
0.0353358	-19.4983	TPX2
0.0353574	-1.39502	DYRK1A
0.0358088	1.65205	AP4S1
0.0358918	-2.32333	ROM1
0.036014	-1.56507	DAB2IP
0.0361886	-1.8777	RPS6KB1
0.0365039	-8.08979	NOLC1
0.0366416	-1.59216	SMAP1
0.0367087	1.33018	ATF1
0.036804	-1.37977	NDUFB8
0.0368833	-2.51396	MAN2C1
0.0369231	-1.90236	RAB7A
0.0371684	1.9366	TMEM192
0.0373833	-1.30428	SMAD2
0.0377113	-1.80617	OTUD4
0.0377195	1.77628	ATAT1
0.0378578	1.51809	NKAP
0.0378921	1.16699	ACLY
0.0380134	2.46883	MCFD2
0.0381938	3.45566	GPHN
0.0382069	-1.19894	PACSIN2
0.0383065	-1.56673	YTHDF2
0.0386586	-1.36173	UNC45A
0.0388682	-2.22333	POLD1
0.038975	1.85512	TOMM7
0.0395877	-1.39661	PLAA
0.0397641	-1.6501	FMR1
0.0398902	1.95079	PRMT7
0.0399394	-2.27396	CDC34
0.0399882	-1.44879	TAF4
0.0402005	-1.89234	DOCK9
0.0402515	1.50068	HDDC2
0.0406897	1.74711	PPWD1
0.0407171	-1.35189	PPP1R13L
0.0408051	-4.421	ISLR
0.0408371	-1.4812	EIF3K
0.0412651	-1.12368	ACTR2
0.041351	-2.1288	MAGED2
0.0413902	-2.26216	PLGRKT
0.0415137	-1.62651	SNX24
0.0416236	-1.51817	DAPK3
0.041768	-1.43702	VPS4A
0.041858	1.36769	ATXN7L3
0.0421256	-1.78956	NCAPD2
0.0422133	-2.68737	GTF3C1
0.0423864	-1.51984	TOR1B
0.0424514	-1.6404	PELO
0.0425685	-1.52689	WDR61
0.0426243	-1.14783	PFKP
0.0426667	1.98252	SRXN1
0.0427327	-1.38955	C20orf24
0.0428131	2.11939	SIX4
0.0428354	-2.29222	OXR1
0.0429935	1.26436	RSL1D1
0.0430748	2.29421	CCDC43
0.0431044	-1.78665	MAP7D1
0.0431182	1.42471	CBX4
0.0433266	1.49228	CCDC88C
0.0434719	-2.4676	TLR3
0.0436119	-2.25924	HDGFRP3
0.0437579	-1.28193	SLC25A24
0.0437712	-1.58546	DPH5
0.0438193	1.32632	SMARCAD1
0.0438317	-1.23967	DHX30
0.0439308	1.93726	SYNJ2
0.0439644	-3.12077	NT5C
0.0440498	-1.85922	ZDHHC5
0.0443676	2.51409	SCARB2
0.0444161	1.75728	CHTOP
0.0446905	-2.46946	POMP
0.0447303	1.63352	KCTD1
0.0447769	1.58352	CECR5
0.0448519	1.19884	BPNT1
0.0450358	-1.36302	MYCBP
0.0450907	-1.46645	MIOS
0.0453892	-1.49534	EIF3M
0.0453896	-1.45843	EIF5
0.0454048	1.71979	ATP6V0D1
0.0456696	-1.51389	CYP51A1
0.0458315	2.09205	HIST3H2BB
0.0458406	1.13365	UBE3B
0.045925	1.17957	ADSSL1
0.0460235	-7.61816	SRR
0.0462294	1.33224	SMARCD2
0.0464873	-1.67715	COA4
0.046505	-1.46604	RNF114
0.0465529	-1.44869	PML
0.0466147	-1.97855	SCFD2
0.0466909	-2.33345	HSCB
0.046694	-3.27172	KIF4A
0.046985	-1.58585	ITGAE
0.0470511	2.43741	PCCA
0.0470633	-2.29417	LAMA5
0.0471268	1.41406	GINS4
0.0471882	1.67545	HELZ2
0.0472442	1.48907	H2AFX
0.047255	-1.38463	DUS3L
0.0473863	-1.35492	MCM7
0.0474629	1.49147	MRPL46
0.0475459	4.74308	GPD2
0.0475946	1.49812	SLC15A3
0.048143	-1.66562	HBB
0.0482031	1.22658	ALDH7A1
0.0482051	-1.26128	PGRMC1
0.0482142	1.96674	ZBTB8OS
0.0482471	-1.18041	EFTUD2
0.04848	-1.29522	CAPZA2
0.0484818	-2.12082	IRF2BP1
0.0484915	-1.80907	EXOC6B
0.0486152	-1.41951	CHD4
0.0488082	-1.33528	SNX3
0.048826	-1.64041	POLB
0.0488614	-2.1648	EFHA1
0.0489363	-1.56099	ERC2
0.0491905	-2.03758	EI24
0.0492708	-2.68032	MTRF1
0.049351	-1.48461	CSNK1D
0.0496769	-2.87367	EIF4A2
0.0497459	1.76088	ERCC2
0.0497634	-1.79315	PNP
0.0498998	-2.61227	TOE1
0.0499766	-1.76312	DNAJA1
0.0500257	1.2991	ZFAND6
0.0500504	-1.96951	UBE2E1
0.050119	1.2541	GPD1L
0.050268	-1.48658	AP1S1
0.050301	1.49046	NDUFS8
0.0503881	-2.94454	SLC6A15
0.0506101	-1.55321	MED15
0.0506539	1.8374	STXBP5
0.0507718	-1.35763	C19orf52
0.0508065	-1.42492	EFTUD1
0.0512532	-7.91756	UHRF1
0.0512982	-1.95905	KIF20B
0.0513513	-1.50424	ANAPC7
0.051483	-1.22611	CFL1
0.0520654	1.85235	HAGH
0.0522316	-1.39977	ELOVL1
0.0522364	-2.01953	TMEM109
0.052237	1.83528	EML2
0.05261	-1.73933	ELP3
0.0527265	-1.161	MYBBP1A
0.0527693	-2.03702	TLE3
0.0531527	1.2774	MTERFD2
0.0533895	1.62878	AGPAT5
0.0537036	1.66802	C1orf106
0.0537866	1.25579	RB1CC1
0.0538394	-3.42749	FAAH
0.0541192	-1.37124	SPR
0.0541527	-1.38325	COG4
0.0542028	-1.64051	XPOT
0.0542586	1.93408	UBXN2B
0.0542983	1.29502	VAMP3
0.0544236	-1.12741	SEPT2
0.0544273	-1.72947	GTPBP8
0.0546184	-2.56395	RPS3A
0.0546785	-1.99772	TNFAIP8
0.0547315	-1.55151	NPTN
0.0548293	1.75389	CLYBL
0.0548429	-4.93018	ISG15
0.0552707	-1.77596	CDK17
0.0555384	1.11825	UGGT1
0.0556035	-1.53287	NME7
0.0556462	1.99717	GLDC
0.055761	1.56925	ACBD5
0.055872	-1.22324	EIF2A
0.0559062	-1.4057	ZW10
0.0559722	-1.33059	MRPL14
0.0559804	1.29472	PPP5C
0.055981	-1.26949	ZNF185
0.0562217	1.73344	OSBPL5
0.0562665	-1.15063	EIF2S2
0.0563246	-2.28171	PHLDB1
0.0564108	-1.30439	A2M
0.0564239	-5.23779	STARD7
0.0564511	-4.81169	SELENBP1
0.0565231	-2.34043	DNAJB12
0.056572	-1.34205	ASNA1
0.0566394	1.20155	TBL3
0.0567451	1.68768	ARAF
0.056878	-1.78765	SULT1A1
0.0569164	-1.22529	UPF1
0.0571431	-1.91492	TYSND1
0.05723	1.37365	ACSF2
0.0573288	3.81848	DAP
0.0574489	1.35663	SPINT1
0.0575975	-1.32432	LAMTOR1
0.0576892	1.25939	TFAM
0.0578789	1.39613	PNISR
0.0579075	-1.27252	ROCK1
0.0579386	-3.11754	WIPI2
0.0579624	-1.59804	STARD13
0.0581106	1.73889	CBR3
0.0582145	-1.2453	SEC23B
0.0583528	-1.53881	UBXN4
0.0583851	-1.27633	NFKBIA
0.0583956	-1.79685	FMN1
0.0584458	-2.0348	C16orf62
0.0587571	2.21908	KIF21B
0.0588059	-3.60869	RPS3
0.0588208	1.6049	LCMT2
0.0591699	-1.24988	TUBG1
0.0591913	-1.89067	CDK1
0.0594382	-2.1636	PTPN1
0.059572	-1.36816	CSNK2A1
0.0596164	-1.42	CDC23
0.0597473	-1.42413	ZNF471
0.0599825	-1.71149	TANC1
0.0601186	-1.70976	PIH1D1
0.0602651	-1.14997	USP5
0.0603191	-1.79886	NGLY1
0.0605393	-1.85755	AUP1
0.0606641	-2.69253	NT5E
0.0607685	-1.94619	NEXN
0.0611116	-2.18756	SNX33
0.0613259	-1.72356	KCTD3
0.0613283	-1.70117	ABHD11
0.061568	1.52969	RPL6
0.0619394	-1.41247	RPP30
0.062289	-1.59854	MMTAG2
0.062628	1.24566	CNN2
0.0628309	1.19928	UVSSA
0.0628898	-1.26158	GNA11
0.0629184	1.22384	ATP5B
0.0630068	-1.37105	SNAPIN
0.0630675	1.51223	TSPAN1
0.0633589	-1.43739	PDK1
0.0635533	-1.64271	SOWAHC
0.0636085	-1.66864	SKIV2L
0.0637321	-1.60587	SEC62
0.0638352	1.65468	KIAA2013
0.0638361	-1.604	ARHGEF2
0.0639338	-1.60993	CPEB4
0.0643192	-1.93977	NFE2
0.06434	2.20915	NPRL3
0.064484	-1.68418	HLA-A
0.0645534	-1.18551	DNAJB4
0.0645707	1.82185	POGK
0.0646351	1.52029	KHDRBS3
0.0646901	-1.56579	SH3GLB1
0.0647731	2.70057	MT2A
0.0648299	1.25519	S100A11
0.0648546	2.22751	PKHD1
0.0650251	-1.45133	MAD2L1
0.0651251	-1.36453	ATP6V1A
0.0651326	-1.8412	NSDHL
0.0651442	-1.70289	UBE2G2
0.0651605	1.60228	ECH1
0.0653136	-1.35744	PIP4K2B
0.0653391	-1.31444	DBN1
0.065342	1.35384	ARHGEF3
0.0654258	-3.15055	RAB18
0.0657591	-1.99119	UBA7
0.0662605	-1.92938	AAAS
0.0664024	-1.31546	AP1B1
0.0664423	1.28749	NDUFS3
0.0665221	-1.95728	SPATS2
0.0667056	4.49998	KCTD21
0.0668464	-1.68057	VWA9
0.0671798	-1.82653	NFYA
0.0672688	1.84818	XDH
0.0673706	-10.371	MFGE8
0.0674148	-1.51929	STAM2
0.0674391	-2.80657	STAT5B
0.0676189	-2.26688	RNASEH2C
0.0681409	-1.24703	PPP1R10
0.0682518	1.28596	S100A16
0.0684417	1.24272	PPIL1
0.0685146	-1.18442	GCDH
0.0686235	-1.36962	GNS
0.0686529	-1.34093	STAT2
0.0690007	1.52213	NUDT6
0.0690327	-2.50143	FBXO30
0.0691669	1.49744	C2orf47
0.0691673	-1.26312	NDUFB5
0.0694089	-1.93886	CDH13
0.0694523	-1.37684	NT5C3B
0.0694678	-1.28349	UBE2I
0.0695324	-1.12399	LMAN1
0.0696243	1.79097	GLI3
0.0696717	-4.80388	LRSAM1
0.0698508	-1.40799	SS18
0.0698803	1.29832	CMPK1
0.0699001	-1.64199	POLR2I
0.0699599	1.32873	HSPA9
0.0700467	1.47398	TNK1
0.0700798	-1.60174	SMC4
0.0704341	1.86136	ZBED1
0.0704922	1.38333	RPL28
0.0706008	-1.75831	RAB32
0.0706971	-1.33686	YWHAQ
0.0707404	-1.59204	ARHGAP17
0.0709217	1.28464	UBE3A
0.0709374	-5.4627	PBK
0.0710011	2.34691	TOP1MT
0.0710821	1.16394	RAD21
0.0712927	-1.2906	HSPA6
0.0712944	-1.73281	SIRT2
0.0714458	-1.91749	MMGT1
0.0720297	1.80356	WHSC1L1
0.072269	-1.2633	PRKAA1
0.0722803	-1.3375	UMPS
0.0723733	-1.23035	URI1
0.072374	-15.8223	MAGIX
0.0724593	-2.01115	PANK4
0.0724748	-2.52284	APOL2
0.0727669	-1.49776	PICALM
0.0728462	1.37855	ALS2CL
0.0728717	-1.53518	CHORDC1
0.0728838	-3.12047	SMPDL3B
0.0731756	2.35449	TMEM102
0.0733609	-1.82893	TAX1BP1
0.073565	-2.10311	CROT
0.0736965	-1.19464	RPL31
0.0737794	-1.32579	CDC26
0.0737931	-3.1393	CDK13
0.0740225	-1.25792	TSTA3
0.0742961	-1.13325	ARHGAP1
0.0744585	-1.65623	OCIAD1
0.074764	1.52767	IPO8
0.0753813	-2.63719	VPS28
0.0757702	-1.53207	SMEK1
0.0757752	2.10847	C20orf96
0.0761095	-1.21252	TRAPPC3
0.0761431	1.38856	NQO1
0.076169	3.01371	SAA1
0.076216	1.54868	BRD4
0.07628	-2.04266	ETV6
0.076625	-1.69168	SDR39U1
0.0767041	-1.20972	RAC2
0.0767369	1.64634	NAV2
0.0768787	-1.15322	ADK
0.0769172	-1.20779	IQGAP1
0.0770067	1.50061	TTN
0.0771084	-1.68886	MYO6
0.0771205	-1.19605	ORC5
0.077327	1.44683	LAMTOR2
0.0773549	-1.8276	KIAA1191
0.0774147	1.62082	SELH
0.0774476	1.29363	ENOSF1
0.0775153	1.26389	TROVE2
0.0775558	1.73714	LPHN2
0.0776384	-1.068	DCTN2
0.077862	-2.20955	DSCR3
0.0780693	2.11514	ADAM10
0.0781812	-1.23425	MTA2
0.078231	-1.52257	STAG1
0.0784206	-1.28081	TIMM50
0.0785177	-1.68482	AP1S3
0.0786633	-1.48655	TOM1L1
0.0789525	-1.43021	L3HYPDH
0.0792155	-1.80236	MED23
0.0795348	1.50454	LPIN1
0.0796264	-4.99111	OXA1L
0.0797322	-1.32874	HCFC1
0.0799939	1.35146	DCAKD
0.0802038	-1.25673	AARSD1
0.0802598	1.23475	GPS1
0.0803803	1.13588	TRIM25
0.0806032	-1.2374	SF3A3
0.0806223	-1.35059	NAA40
0.0807486	1.6828	COL4A3BP
0.0810638	-1.46327	PHC2
0.0813607	1.22886	OAT
0.081845	-1.64041	EIF3E
0.0818654	1.13389	NOP58
0.0818658	-1.57043	RIC8A
0.0818874	1.24497	MCCC2
0.081939	-1.65358	KIAA1524
0.0821287	1.6786	CNPY2
0.0821378	-2.18416	HECTD1
0.0825004	1.18997	KIAA1967
0.0825628	-8.40839	UBE2T
0.083303	1.16102	GSE1
0.0834786	1.95106	PARN
0.0837155	-1.89555	C11orf48
0.0837876	-6.53387	PRR7
0.0839227	1.91933	RPP38
0.0839992	1.3167	CD58
0.0843372	1.6013	COQ3
0.0843808	1.19481	SLK
0.0845201	-2.06219	TIMM8B
0.0845625	-2.49033	JAKMIP1
0.0846874	1.29271	GSTZ1
0.0848953	-1.66779	NMNAT1
0.0850387	-1.53007	GALT
0.0850448	-1.30868	ANKRD62
0.0851531	-1.48105	EPT1
0.085274	-2.05954	AAR2
0.0856373	-1.4309	RAB6A
0.0857581	-1.22298	PPP2CA
0.0860024	3.32301	HDDC3
0.0860093	-1.90392	TP53RK
0.0860737	-1.23248	MRI1
0.0864594	1.83319	TCEAL3
0.0866833	-1.36496	CALM1
0.0868649	1.15942	LARS2
0.0868844	1.08248	OPA3
0.0873226	-1.61338	TES
0.0874253	1.37975	PSPC1
0.0877984	-2.35802	UBR2
0.0878306	1.25381	LTA4H
0.0883574	-2.1408	C12orf43
0.0888577	-1.20905	AP2B1
0.088861	1.88322	OSGEPL1
0.0891075	1.50367	ADCK3
0.0891713	-1.74503	DHRS7
0.0891813	-2.29216	NUP188
0.0892578	-1.43357	PCNA
0.0892654	-1.32259	GGACT
0.0892673	-2.31307	HN1
0.0893414	-1.34326	DVL3
0.0894445	2.90372	CD46
0.0895366	-1.58414	SMPD4
0.0896009	-1.56538	NRBP1
0.0897942	2.25308	SUMO3
0.089834	-1.61782	FAM83G
0.0900209	-1.4929	ABCF2
0.0901103	-2.396	CRYL1
0.0901773	-1.74031	SPTLC1
0.0902273	-1.49482	TXLNA
0.0902902	-1.46181	POLRMT
0.0903843	1.78536	SRI
0.0903852	-1.2111	PITPNB
0.0903942	-1.38875	C14orf119
0.0907776	-1.24064	RPN1
0.0908929	-1.42792	LPIN3
0.0909483	1.9499	IRF2BPL
0.0913738	1.24622	FLYWCH2
0.0914	-1.39568	EHD1
0.0918668	1.86402	HIST1H2BK
0.0919203	1.38102	BYSL
0.0919744	2.36188	GMDS
0.0920438	-1.88169	TXNRD1
0.0920711	-1.73163	NFU1
0.0922546	-2.62738	DENND4C
0.0923156	2.03272	GIGYF1
0.0923846	-2.73063	MAP3K15
0.0925326	-2.72611	SRGAP1
0.0926209	1.94427	CLU
0.0928886	-2.26202	URB1
0.0931241	-1.44802	NUP50
0.0931634	-2.72157	SPAG7
0.0932561	-1.46683	RIOK3
0.0932788	1.96669	MMAA
0.0936265	-1.57528	ISG20L2
0.0936575	1.64227	HLA-E
0.093698	-1.56154	SMS
0.0937717	1.18972	PCK2
0.0940758	1.54535	PNKP
0.0940895	1.26381	PET112
0.0941385	-1.99746	TWISTNB
0.0941496	1.26367	PDHX
0.0943909	1.65677	NECAP2
0.0944222	-1.14792	PRPF4
0.0944817	1.43529	PRCP
0.0945362	1.22677	SRSF11
0.094691	-1.36138	DDX42
0.0946995	-1.41921	EXOC4
0.0947187	-1.23064	LAS1L
0.0948898	-1.82414	AMDHD2
0.0949316	-2.06349	SH3KBP1
0.0950251	1.35309	MYEOV2
0.0951422	-1.34963	CSNK1G3
0.0952166	1.57028	VCPIP1
0.0952504	1.47713	SEC24B
0.095485	-1.96256	ZFYVE16
0.0955849	1.15603	ATG9A
0.0960006	-2.28086	NUF2
0.0961271	-2.45612	PDCL3
0.0964193	1.19047	SPTBN1
0.0964749	-1.20135	MTHFD1L
0.0964896	1.91994	MTPAP
0.0966569	1.29547	TIMM10B
0.0966612	-1.4331	CTR9
0.096792	-1.39245	PPP1CA
0.097405	-2.52757	UBAP2
0.0976963	1.10826	CCBL2
0.0977444	-1.36716	DPP9
0.097864	-2.11172	DCP1A
0.0982627	1.41228	MAPK15
0.0983939	-1.82302	RPS6KA5
0.0985902	1.48148	CARD16
0.0987705	-1.47879	RAB9A
0.0991219	-1.41999	TRIP10
0.0991862	1.15171	GNB2L1
0.099187	1.33864	FECH
0.0992889	-4.91914	LCP1
0.0994175	-2.23688	TRIM16
0.0994233	-1.72031	F10
0.0994297	-1.30774	SNF8
0.0996759	-1.43383	PCDHA4
0.0998789	-1.97428	TARSL2
0.0999427	-2.95188	POLR1A
0.0999601	-1.42016	VPS53
0.100292	-2.65658	MAVS
0.100472	-1.86461	TPM4
0.10048	1.25509	CARM1
0.100682	-1.44612	COMMD8
0.100988	1.22194	GNL2
0.101077	-1.34105	MYL1
0.101087	-1.19078	EIF3L
0.101126	-1.62932	SMYD2
0.101397	-3.98005	KPNA2
0.101424	-5.16764	C19orf53
0.101952	-1.42887	PTDSS1
0.102042	-3.98045	SERPINE1
0.102502	-3.25317	WDR96
0.102566	-1.29037	FAM111A
0.102745	1.59013	CRYAB
0.10291	1.76115	CTCFL
0.102954	-1.75696	FAM53C
0.103161	2.60013	VRK1
0.103276	1.83314	DAAM1
0.103308	-1.24663	RHOT2
0.103462	-1.33596	VAMP8
0.103733	-1.57778	STAU2
0.103894	-1.28761	SSFA2
0.104172	-1.16837	TNPO1
0.104199	1.09936	TPI1
0.104392	1.22976	PSMC6
0.104421	-1.66107	SLC38A1
0.104673	-1.36179	PEA15
0.104676	-1.75734	TMED5
0.104821	1.41124	PGM3
0.104825	2.11319	FANCD2
0.104953	-1.63926	SNX27
0.105236	-1.79445	NCAPG
0.105338	1.77486	GRK5
0.105376	-1.11542	COPA
0.105396	-2.51167	HMGCS1
0.105793	-1.90699	WDFY1
0.106019	-1.50395	PAK4
0.106072	-1.62058	ANKLE2
0.106211	-1.40623	TDRP
0.106797	1.57575	ITPRIP
0.10693	-2.57432	AHR
0.10704	1.84368	CILP2
0.107237	-1.43705	ARMC1
0.107352	-2.21952	BRAT1
0.107628	1.32816	KIAA2018
0.107644	-1.743	MAPKAP1
0.107695	-1.65126	SRSF8
0.108174	-1.58182	LSM12
0.108181	4.15054	CHDH
0.108299	-1.50748	SIPA1L1
0.108388	-1.25744	WDR74
0.108467	-1.72703	PPP1R11
0.108584	-1.48017	PIK3R4
0.108658	-2.07944	TMEM41B
0.108777	1.56328	DNA2
0.108952	-2.58093	TMF1
0.109288	-1.72755	FADD
0.109449	-1.51678	EIF4G3
0.109491	-1.52114	C19orf21
0.109534	-1.7719	DKFZp781C1855
0.109562	-1.66776	RAF1
0.109594	-1.16919	CCDC132
0.110041	1.34113	AMPD2
0.110122	1.27869	TRPM4
0.110202	1.1482	GFM1
0.110266	1.90306	ANK3
0.110366	-1.35041	GOLGB1
0.110456	-1.86923	KIAA1429
0.110509	2.33009	LRPPRC
0.110641	-1.41943	TTC17
0.110658	-1.44919	DDX24
0.110813	-1.96413	EXOC6
0.110859	2.33894	R3HDM1
0.111139	-1.37233	EIF4E3
0.111324	-1.60362	TGFBI
0.111396	-1.47733	MAPKBP1
0.111464	2.14135	ABRACL
0.111482	-1.21227	UTP14A
0.11157	-1.5362	ZCCHC11
0.11169	-1.29227	MSH6
0.11176	1.1804	LYAR
0.111785	-1.41724	INTS5
0.111857	2.05691	PLEKHD1
0.111955	-2.14554	GTF3C4
0.111976	-1.17301	SRP68
0.111992	1.45223	TSC22D3
0.112022	-3.00808	POLR3F
0.112422	-3.25245	HSPG2
0.112627	1.22129	PIP4K2A
0.112743	-1.36667	SMNDC1
0.112864	-1.25702	RPS6KA4
0.112956	1.45632	FLOT1
0.112959	1.21231	TAB2
0.113092	-2.968	ACOX3
0.113597	-1.50111	ANP32E
0.113783	2.56331	PLEKHA6
0.113973	-1.65517	LAMTOR3
0.114004	1.47238	PHF5A
0.114013	1.33592	WDR91
0.114129	-2.40455	PRR14L
0.114289	1.30622	IFT81
0.114298	1.57905	CASC5
0.114332	-2.11021	TPM3
0.114442	1.52728	SHOC2
0.114501	-1.1698	EIF3C
0.114529	-1.91561	VPS26B
0.11498	-1.33303	RHOG
0.115154	-1.54437	BZW1
0.11518	-1.51553	PDE4D
0.11528	-1.6079	ITGA2
0.115492	-1.60992	CUL4B
0.115638	-1.29874	SMAP2
0.11583	-2.37499	TACC1
0.115878	-1.27709	VBP1
0.116225	-1.77781	NUFIP2
0.116294	1.45205	SRSF6
0.116559	-1.43834	TUBGCP3
0.116599	1.47459	CHCHD6
0.116606	2.29452	EPCAM
0.117581	-1.28471	IPO5
0.117881	1.0943	WDR22
0.118032	-1.30865	ZNF259
0.118103	1.22341	DNAJA3
0.118208	-2.27565	S100A7
0.11834	-3.30345	MKI67
0.118368	1.34776	BRD7
0.118382	-4.16164	SNRNP27
0.118982	-1.30806	COPB1
0.119082	-1.92552	IRGQ
0.119183	-1.27547	SEPT10
0.119199	1.65655	RAB23
0.119476	-1.52661	CAMSAP1
0.119884	-1.66225	STAT1
0.119885	1.83649	DTWD2
0.120141	1.42952	COQ9
0.120162	1.23837	MDH2
0.120197	2.67653	HMGA1
0.120217	-1.23711	RBM3
0.120268	-1.17312	DIAPH1
0.120504	-1.22968	AIP
0.120801	1.20954	RCC2
0.120894	-1.53288	TAGLN2
0.120995	2.39745	TTC5
0.12125	2.27328	UTS2
0.121315	1.6208	LLGL1
0.121422	-1.67484	HM13
0.121597	1.47405	NDRG1
0.121608	-1.61985	SRA1
0.121633	-1.20321	RPL32
0.121673	-1.63055	FBLL1
0.121965	-2.52516	ERLIN1
0.122193	-1.28253	MCM3
0.122215	1.29	TOP2B
0.122336	-2.98615	FAM3C
0.12245	-1.68014	TMEM63A
0.122488	-1.26145	SMARCA2
0.122592	-1.48122	FHL3
0.1228	-1.70946	TRIM24
0.122859	1.13249	COX6B1
0.122985	-1.13729	SCRN2
0.123022	-1.19661	GSN
0.12316	1.55032	DOCK1
0.123507	-2.16076	RRM1
0.123772	-1.22902	TUSC1
0.123922	-1.85525	THUMPD3
0.123928	-1.20545	UTP3
0.124007	1.35081	RQCD1
0.124256	1.44679	HAUS5
0.124355	1.40356	NFIA
0.124383	1.39466	HOMER3
0.124788	-2.41293	ARL14
0.124852	-1.17904	PLOD3
0.124984	-2.10679	RNPC3
0.125239	1.27668	CSNK2A2
0.12571	-1.56802	NDUFB2
0.125929	1.22149	SUMF1
0.126007	-1.7467	KATNAL1
0.126201	-3.85239	SERPINA3
0.126256	-1.48538	MEF2D
0.126398	-1.2217	HSPA8
0.126651	-1.28479	MRPL28
0.126792	-1.89539	FAM50A
0.126831	-2.42205	EPS8
0.126879	1.59393	MTFR1L
0.126927	-1.50943	ANXA8
0.126944	1.32807	NFIX
0.127047	1.28672	CCNDBP1
0.127083	1.44282	THNSL1
0.127266	-1.65948	TRRAP
0.127299	1.22183	ANXA11
0.127309	1.31525	ACAT2
0.127382	-2.53187	PLD2
0.127521	-1.16365	CCT6A
0.127527	1.25256	BCKDHB
0.12753	-1.3581	B4GALNT1
0.127579	-1.16254	SEPT8
0.12763	-1.61093	RNF213
0.127755	-1.68762	RNF34
0.127863	2.19687	DKFZp762I1415
0.128191	-1.12532	CAPNS1
0.12832	-1.15897	TNS3
0.128412	1.59301	CCNJ
0.128514	-1.25931	MVP
0.128591	1.12199	TRAF2
0.128943	1.51642	NCK2
0.128962	-1.93084	GBP2
0.129489	2.02442	H3BN98
0.129552	-4.0986	PLIN3
0.129577	-1.54207	ABO
0.129636	-1.44363	RFC4
0.129749	1.23803	POM121C
0.130357	-1.60087	GATAD2A
0.130385	-1.17969	ANKRD13A
0.130829	-1.80903	C3orf17
0.130887	-1.11158	SMARCC2
0.13116	2.19078	RBM33
0.131414	-1.90355	TMEM258
0.131691	-1.21397	RANGAP1
0.131932	1.39055	TALDO1
0.131973	1.84023	THYN1
0.131982	-1.54733	EXOSC4
0.1324	-1.29873	FKBP8
0.132495	3.55525	RAD51
0.132496	-1.265	DRG1
0.132653	-1.72771	VPS13A
0.132726	1.47632	TAOK1
0.13295	-1.32699	ABI1
0.133224	1.84448	TRIM55
0.133242	1.55239	NOTCH2
0.133448	1.19333	TBC1D10B
0.133556	1.65787	CCT6B
0.13378	-1.39549	ATP6V1C1
0.134714	-1.15155	CTPS1
0.13487	-1.83121	LMAN2
0.135116	-1.41846	NT5DC1
0.135185	-1.49641	LSM14A
0.135306	-1.82737	TTI2
0.135358	-1.5309	PDCL
0.135503	2.85565	ABCD1
0.136004	1.9163	ARID1A
0.13603	-1.18557	CORO1B
0.136133	-1.14375	PMPCB
0.136286	-1.43456	MOB1A
0.136346	-1.1426	HSP90AA1
0.136442	-1.37947	RAD23B
0.136785	-1.335	EIF2C2
0.136837	-1.49554	PLOD2
0.137018	3.80301	ZFYVE26
0.137063	-3.70846	PPP6R2
0.13714	1.55188	AZGP1
0.137321	-1.55173	IRF3
0.137357	1.27708	CXXC1
0.13743	-3.72695	SPC24
0.137998	1.73271	SLC20A2
0.138143	-1.2913	DNAJC7
0.138236	1.89419	POP4
0.13847	-1.51862	CTTNBP2NL
0.138519	-1.76361	FAM203A
0.138758	-1.24238	SF3B2
0.138823	1.75646	GYG1
0.13922	-1.34163	TXNRD1
0.139263	-1.77714	MAP3K2
0.139296	-1.40729	WDR89
0.13937	-1.59605	ARFIP2
0.139401	1.32691	BCKDHA
0.139543	1.53678	TFG
0.139572	-1.11762	PKP3
0.139697	-1.54327	RALB
0.140099	-1.53218	MKL2
0.140103	-1.21359	MBLL
0.140106	-2.16408	SLC9A1
0.140534	-1.9638	TARBP2
0.140638	-1.49301	TNFRSF10A
0.140736	1.68242	ZFP91
0.140808	-1.18254	EEF2
0.140891	-1.19347	LARP4B
0.141169	-1.62618	DCAF13
0.141201	1.26187	SLC4A2
0.141246	3.24877	DDX10
0.141386	-2.40746	INADL
0.141466	-1.30881	NXF1
0.141656	-1.17465	CPSF3
0.141817	-3.46884	CYFIP2
0.14185	-1.44165	KRT6B
0.14222	1.59096	IKBIP
0.142483	1.96008	DPH2
0.142666	-1.3716	ZFP36L1
0.142829	1.73253	PUS1
0.142835	1.21916	GNB2
0.142887	-1.32827	NAP1L1
0.143093	1.18385	PRKRA
0.143267	2.46846	DST
0.143684	1.18754	ME2
0.143785	1.51029	UQCR10
0.143908	-1.41312	AGAP1
0.14405	1.52144	TSR2
0.144331	1.59062	MTO1
0.144501	-1.66945	ARL6IP5
0.144535	1.86376	H2AFY2
0.144774	1.36902	TFIP11
0.144916	-1.52201	TIAL1
0.145109	-3.7166	SLC7A1
0.145153	-1.92075	EEFSEC
0.145314	1.1551	UQCRFS1
0.145494	1.58626	SLC7A5
0.145668	1.71721	SH3BP1
0.145911	-1.35163	SARG
0.146711	2.09485	PPP2R4
0.14686	-1.72104	SPG21
0.147299	-2.18942	TRAM1
0.147301	-1.38753	UROS
0.147307	1.60293	MYO18A
0.147411	-1.72395	CLPTM1
0.147429	-1.42202	SF3B14
0.147517	-1.3889	ATG3
0.147551	-2.09233	SYAP1
0.147552	-1.15121	SCYL1
0.147561	1.28418	ZC3H13
0.147733	-1.25411	CRBN
0.147735	-3.2095	NOL11
0.147765	-1.1694	AHSA1
0.147901	-1.22263	SORT1
0.148191	-1.8354	FXN
0.148303	-1.61745	CDC42EP1
0.148555	1.30284	EPHB4
0.149098	2.19099	ATM
0.149139	-1.21111	KEAP1
0.149721	2.91257	TYW5
0.149773	-1.33398	PTCD3
0.149786	-1.85983	RPL22L1
0.149831	-1.89481	STRN4
0.150267	1.32137	DYNC1LI1
0.150352	-1.80328	TMED3
0.150791	2.55891	HIST1H1E
0.150919	-1.82278	FTSJD2
0.151006	1.7141	NFIA
0.151034	1.1932	GPX1
0.151246	1.2297	CPS1
0.151256	-1.14401	NUP98
0.151337	-1.66791	LRRC41
0.151381	-1.42674	NFATC2IP
0.15195	-1.22914	SAFB2
0.152265	2.28383	ERBB2IP
0.152358	2.42459	CD151
0.152371	1.67298	CCDC58
0.1525	-1.36349	IPO7
0.153206	-1.50242	HMOX2
0.153761	-1.31955	ACBD6
0.153822	-2.34673	PCBP2
0.153865	-1.26301	GLS
0.153955	-1.24914	C6orf106
0.154386	-1.98706	POLR3E
0.154409	-1.57778	ENAH
0.155019	1.38454	SLC25A10
0.155244	1.21822	TNS4
0.15546	-1.32253	MRPL1
0.155626	-1.28664	ABHD12
0.155755	1.52711	PSME4
0.155905	-1.49271	CNKSR1
0.156026	-1.20317	LPCAT1
0.156094	-1.77821	ZMAT2
0.156508	-3.7247	CYorf15B
0.157047	-2.41378	RANGRF
0.157225	1.40695	ALDH5A1
0.157445	-1.38106	HSBP1
0.157696	-1.31771	KIF14
0.158014	1.36788	CTSB
0.158028	-1.15166	HNRNPAB
0.1581	-1.78544	HDHD2
0.158125	-1.29561	CCDC59
0.15836	1.8225	KCTD18
0.158814	1.54562	PDIA3
0.159134	-1.18243	RPS27A
0.159135	1.88975	TRPS1
0.159275	1.61592	CIAO1
0.159433	-1.30068	DDX5
0.159479	2.34294	EPHB3
0.159615	-1.34337	PLOD1
0.159617	-1.39511	OFD1
0.159643	1.39329	ACADVL
0.15977	-1.40849	PRPS1L1
0.159866	1.29161	MED13
0.160057	-1.41478	ACBD3
0.160171	-2.61235	PADI2
0.16019	1.08347	DPYSL2
0.160567	-1.33853	SPAG1
0.160684	1.52554	BECN1
0.160785	1.25793	MACF1
0.160797	-1.27761	GSPT1
0.160856	-1.70891	NT5C2
0.160928	1.12263	YARS
0.160992	-1.16008	PFN1
0.161225	-1.93863	MAATS1
0.161352	-1.8041	SMC5
0.161656	-1.09862	CSK
0.161846	-6.69399	NSA2
0.161933	-1.53838	SEC61A1
0.161973	1.19352	TUFM
0.162065	-1.62591	TERF2
0.162244	-1.19758	AGAP3
0.162278	-2.71298	CREG1
0.162338	1.45379	S100A13
0.16251	-1.9199	DNAJB2
0.162615	-1.78686	SLC26A6
0.162787	1.12502	MRPL11
0.162976	-1.43904	ZC3H14
0.163109	-1.16591	MCM2
0.163149	1.50401	MED6
0.163335	-1.44361	BAG2
0.163653	-1.6473	DYNLT1
0.163822	-1.24631	WDR4
0.164032	-1.90645	STX10
0.164093	-1.22062	SUPT6H
0.164161	-4.05944	MLEC
0.164385	1.52532	RBM10
0.164436	-1.68979	MTA1
0.164519	-1.71905	SPCS2
0.164554	1.21182	SART1
0.16458	1.9949	CAV1
0.164708	-1.64416	TSEN15
0.164727	-1.08879	HARS
0.164737	-1.49948	WDR92
0.164858	1.3942	AKT3
0.165076	-1.16504	TRAPPC10
0.165165	-2.17172	CHURC1-FNTB
0.165181	-1.60707	SGSH
0.165752	-1.51373	SCAMP4
0.165833	1.28044	MRPS33
0.165851	-1.28267	ITM2C
0.165873	1.53187	BDH1
0.165944	-1.45352	STX12
0.165993	-1.19819	IMP3
0.166074	-1.50269	EIF1
0.166449	-1.91449	ACOT7
0.166468	-2.05449	UCK2
0.166602	-1.29662	GNAI2
0.166659	1.21688	PDCD11
0.166724	1.0703	TTLL12
0.16674	-1.45506	C5orf51
0.166771	-1.09046	GMPS
0.167103	-2.45223	NELFCD
0.167309	-1.11471	NSF
0.167311	-1.63346	ZNF185
0.167338	-1.51546	AKR1C3
0.16738	-2.14493	ERBB2
0.167511	1.87979	TM9SF1
0.167663	-1.15899	EPS8L2
0.168381	-1.36138	MBOAT7
0.168729	-2.29412	CPNE8
0.168931	-1.21984	SMARCB1
0.169039	1.85936	MELK
0.169116	-1.34516	NUP133
0.169219	1.27412	PGK2
0.169323	-1.47796	DHRS7B
0.169398	-2.40026	TIMELESS
0.16941	-1.42023	GNL3L
0.169497	2.40448	PUM1
0.169576	-1.89423	MBD3
0.169686	-1.23946	AP2A1
0.169864	1.16415	TJP2
0.170096	-3.64702	IGHG2
0.170177	1.45431	ST3GAL4
0.170345	1.75703	DAGLB
0.170545	-1.30467	GFPT1
0.170648	-1.43396	CAPRIN1
0.171005	-2.06495	HAT1
0.171059	1.29307	CLPP
0.171123	1.47081	LMO7
0.171322	-2.5585	PTPRF
0.171353	-1.97663	SEPT6
0.171749	1.31804	NCSTN
0.17175	2.63088	GTF2H2C
0.172367	1.47585	DNAJB11
0.172384	1.35722	TSC22D2
0.172575	-1.2793	NAA35
0.172591	1.74391	DHX34
0.172615	-1.24507	ECHDC1
0.172919	-1.3171	NT5DC3
0.173077	-1.3521	MAT2A
0.173081	-1.76756	SKP1
0.173286	-1.76778	NEDD4
0.173484	-1.18796	MNAT1
0.173525	-1.80528	ATRN
0.173557	-1.56052	SMAD4
0.173979	2.15241	PIK3CB
0.174011	-1.34633	SPATA5L1
0.174136	-1.29134	RPS2
0.174222	-1.98479	RB1
0.174327	1.77142	S100A4
0.174531	-1.50407	SENP3
0.174554	1.35869	ZNFX1
0.174565	-1.33828	CANX
0.174768	-2.51908	MTMR6
0.174837	-1.22374	SEPHS1
0.174904	1.99365	CRYZL1
0.174916	-1.18012	NR2C2AP
0.17496	1.24444	HSPE1
0.17504	-1.25147	CLDN7
0.175445	-2.37116	SEC24D
0.176173	-1.499	KPNA3
0.176255	-3.36567	AKAP8
0.176385	-1.45953	DMAP1
0.176477	-1.65446	NF1
0.176548	1.39847	NDUFA2
0.177095	1.37499	DTYMK
0.177243	-1.39015	MAP2K4
0.177306	-1.37526	NUPL2
0.17734	-1.42797	FXYD3
0.17756	-1.19711	SEPT7
0.177634	-1.98134	FASTKD5
0.177955	1.31265	C16orf88
0.178091	-1.23117	PDXDC1
0.178092	-1.83432	DCAF8
0.178136	1.52639	MYD88
0.178234	1.41095	ITPK1
0.178489	7.19425	S100A8
0.179477	1.82236	HNRNPC
0.179717	-1.51048	ADRBK1
0.180081	1.9116	TNFAIP2
0.180288	1.54323	SLC27A4
0.18044	-1.15321	POLDIP2
0.180524	-1.30258	ETF1
0.180679	1.77123	ABCA12
0.180971	-1.4804	IMP4
0.181198	-1.17409	GTF2F2
0.181672	-1.64601	KCTD12
0.181682	-1.87142	TBC1D5
0.181737	1.45719	DNTTIP1
0.181778	-1.74779	ATG4B
0.181899	1.2596	GIT1
0.182225	2.20622	SNCA
0.182283	1.1798	NCKIPSD
0.182349	1.12754	LYRM5
0.182361	-2.61933	HAUS2
0.182389	-1.1324	SULT1E1
0.182537	-1.52779	BPTF
0.18263	-2.76316	NPM1
0.182793	1.44079	TCIRG1
0.1828	1.3179	PI4KB
0.183559	-3.7205	THBD
0.183745	1.54804	BDH2
0.184342	-3.4293	TGFB1I1
0.184366	-3.19635	HK2
0.184377	-3.75224	FLNB
0.184482	1.61537	IBA57
0.184834	-1.91836	HSPA1L
0.184952	-1.3996	CC2D1A
0.185065	-1.81609	GNE
0.185492	1.91903	FBXL8
0.185544	1.63002	PLTP
0.185597	-1.202	RFC1
0.185783	1.20339	KATNA1
0.186081	-1.53022	ABCF3
0.186617	-1.49186	DDX19B
0.186873	1.17008	RABGGTA
0.186977	-1.27088	NUDT21
0.18735	-1.14963	PGM1
0.187398	-1.58867	DFNA5
0.18757	-1.2502	RAB2A
0.187578	1.35062	ATN1
0.187997	-1.77288	N4BP1
0.188017	-1.374	FKBP9
0.188462	-1.35486	HDHD3
0.188632	1.21786	GPD2
0.188706	6.28415	TBC1D8
0.188725	1.13015	GATSL1
0.188803	2.27954	FANCI
0.188818	-1.20172	MCM4
0.189568	1.1483	DNM1L
0.189852	-85.5007	ASAH1
0.190113	1.25963	LPGAT1
0.19022	-1.99259	ARFRP1
0.190275	-1.77874	CLNS1A
0.190646	-1.48251	FAM207A
0.190662	-2.06196	COG6
0.190763	-1.76552	AHCTF1
0.190792	1.38195	NADKD1
0.190945	-1.37018	GCC2
0.191097	1.23589	SCAF1
0.191209	1.45563	GSR
0.191274	1.28865	ARRDC1
0.191485	-2.41984	FAM115A
0.191489	-1.39692	C17orf85
0.191575	-1.09724	YWHAH
0.191622	1.23946	PARD3
0.191766	-5.14796	CCDC135
0.191841	-1.32351	LACTB2
0.191939	1.41784	IARS
0.192264	-1.64384	TRIT1
0.19241	-2.30925	HLA-A
0.192431	1.28601	ARL8A
0.192457	2.14793	BCAT2
0.192825	-1.06433	HSPA1A
0.193039	1.20343	TES
0.193502	1.14276	LRBA
0.193568	-1.44688	SIRT5
0.193734	-1.30086	MPV17
0.194117	1.1773	QDPR
0.194219	2.27215	OGFOD3
0.194263	-1.30671	MKL1
0.194532	-1.54719	NTHL1
0.19463	-3.46318	TMED1
0.194829	1.4437	PAWR
0.195045	-5.8543	AEBP2
0.195325	-2.12872	STK38L
0.195676	-2.30623	FGFR1OP2
0.195788	-1.62668	SYDE1
0.195808	-1.45146	RPAP1
0.196055	1.76438	HECTD4
0.196073	1.56473	SLC25A4
0.19612	1.78162	MKNK1
0.196157	1.32178	BRD1
0.196207	1.22092	ATP5A1
0.196259	1.76705	CASP9
0.196261	-1.9755	TELO2
0.196448	-1.84279	ATP2B4
0.196537	1.47099	NUP160
0.196724	1.15024	DDX51
0.197097	1.10237	EXOSC3
0.197157	1.41377	FAM98C
0.197258	-1.40736	NUP43
0.197361	-1.49361	PDPK1
0.197449	-2.1614	NAV1
0.197628	1.40303	ARFGAP2
0.197751	-1.44966	FARP2
0.197832	-1.89712	PMF1
0.197964	1.32326	TRIM63
0.198623	-1.43646	SRPR
0.19925	1.85481	NT5C3
0.199747	-4.9372	HIGD2A
0.199809	-1.3567	SEC61B
0.200088	-2.88162	PTEN
0.200138	1.61341	SURF6
0.200353	-1.50798	TOX4
0.200653	-1.28175	ADAP1
0.200679	1.48661	EFNB1
0.200716	1.64357	ELF2
0.200728	1.39455	DDX47
0.200976	2.09383	FBXO2
0.200984	-1.29159	GIT2
0.201114	-1.3275	TMX4
0.201585	1.27944	CAST
0.20159	1.12382	CAMK2D
0.202008	-1.2086	EIF3A
0.202422	1.45034	MFI2
0.203031	-1.78961	PIK3C3
0.203134	-1.06102	ACTG1
0.203279	1.60041	TIMMDC1
0.203396	-1.45458	POFUT1
0.203453	1.4143	CISD3
0.20365	-1.28119	STK11IP
0.20388	1.27486	KIAA1143
0.204162	1.17491	RPL36A
0.204644	-1.50172	UBE2D2
0.204835	2.38759	HDAC7
0.204867	-1.2146	INTS10
0.205089	1.09398	LPCAT4
0.205179	1.09286	AARS
0.205825	1.86491	GLUL
0.20593	-1.35614	MTIF2
0.205968	1.64424	TJAP1
0.205977	1.58599	ARHGEF12
0.206154	-1.66208	CNOT8
0.206431	1.55908	RBFA
0.206625	-1.62754	LDLR
0.206667	-1.41107	LEPREL1
0.206888	2.49275	PPL
0.207154	-1.68568	NKRF
0.20722	1.30451	LPP
0.2075	-1.52888	CPVL
0.207677	1.17426	PTPN11
0.208084	1.68253	JUNB
0.208095	-1.41414	CALML3
0.208128	-1.69394	NUP85
0.20833	-2.34886	NCS1
0.208621	-1.57	PAIP2
0.208785	1.49093	PABPN1
0.208838	-2.09418	ATL3
0.208892	-1.37524	NXN
0.208981	-1.1157	AIM1
0.209036	-1.36526	PHF8
0.209145	-1.27695	ALDH9A1
0.209401	-1.22717	ARFGAP2
0.209726	-1.11292	GMPPB
0.209939	1.58973	HIRIP3
0.210165	-1.47225	TCEAL1
0.210321	1.06505	RPP40
0.210567	-1.94296	GEMIN4
0.210683	-1.54759	LGALS8
0.210696	1.12245	RAD50
0.21087	-1.83196	BCL9L
0.210923	1.25034	SAP18
0.210934	1.94234	CACNA1S
0.21112	-1.28409	CUX1
0.211152	-1.10768	FKBP4
0.211168	-1.5784	MAP3K4
0.211226	-1.2666	COX7A2L
0.211393	-1.27391	TAMM41
0.211394	-1.74169	UBE2H
0.211399	1.3541	GFER
0.211552	1.47767	RFK
0.211585	1.43807	ZMYND8
0.211742	1.30597	ACOT8
0.211769	-1.44733	KIAA1598
0.21195	-1.26739	CBX1
0.212278	-1.33934	VTA1
0.212414	-12.8262	CEP85L
0.212463	-1.11944	NUP214
0.212911	-1.21193	SYTL1
0.212937	1.16415	FBXO22
0.213365	-3.74195	CLIP4
0.213684	1.07604	FAM129B
0.21385	-1.15182	TNKS1BP1
0.21387	-1.39177	CLN5
0.214091	-1.50525	RDH11
0.214325	-1.65099	TATDN1
0.214485	-1.30448	ACTR1A
0.214604	-1.25906	PSMD12
0.215189	-1.36937	DDX21
0.215236	1.33999	PML
0.215317	1.12739	NPLOC4
0.215435	2.02708	SCO2
0.215503	-1.84602	SACM1L
0.215636	-2.34335	ABAT
0.215871	-1.47567	TMEM214
0.215973	-1.41882	NMD3
0.216491	1.81453	DDX31
0.216629	2.26854	NME1
0.216678	-1.3648	SPINT2
0.216926	-1.2647	ANXA5
0.217004	-1.47463	ARAP3
0.217094	2.29153	MCOLN1
0.217125	1.53683	DHX33
0.21725	-1.49504	ADA
0.217309	-1.2612	FASN
0.217496	1.17676	DDX52
0.217575	1.82018	CENPJ
0.217701	1.31643	NDUFB10
0.21776	1.41429	LIPE
0.217782	1.25164	NDUFV2
0.217987	-1.15997	HRAS
0.218417	-1.2971	NUP155
0.218462	1.15219	PCNP
0.218576	1.32731	IKBKG
0.218832	-1.62256	NAA25
0.218925	1.28022	BNIP1
0.219017	1.24506	MCL1
0.21909	2.76424	RALBP1
0.219275	1.86574	NOMO1
0.219774	-1.64551	CD97
0.219988	-1.35652	PPIL4
0.220058	1.30309	HSPA13
0.220071	-1.97642	CRAT
0.220261	-1.41688	MAGT1
0.220439	-1.18775	GLS
0.221375	-1.16383	ATXN10
0.221627	-1.40698	INPP1
0.221646	1.36658	TMEM177
0.221672	-1.38156	IRAK1
0.221718	-1.26285	RNF20
0.221788	-1.45631	MOCOS
0.221816	-1.34344	HEATR3
0.22189	-1.44367	CISD2
0.222103	-1.22397	CHMP2B
0.222318	1.65641	MMAB
0.222398	-1.10888	CNOT1
0.222406	1.08202	CTNNB1
0.222595	1.64356	RAB27B
0.222621	-2.35176	TMED8
0.223081	1.27802	MRPL35
0.223283	-1.24048	HINT3
0.223289	-1.29457	ASPSCR1
0.223319	-2.41722	RAB11FIP1
0.223429	-1.33586	RARRES1
0.223656	-1.42839	ADPGK
0.223704	-1.27634	LEMD2
0.223998	2.0988	SLC25A22
0.224213	-1.4518	MSH2
0.224558	1.18037	DLAT
0.224953	-1.1747	FERMT1
0.224956	1.61871	GCLC
0.225089	-1.4754	POLR1B
0.225143	-1.44341	FAM195A
0.22515	1.12723	HSPA5
0.225302	-1.1492	UFD1L
0.225385	-1.23434	HIP1R
0.225545	-1.3182	CDC16
0.225982	-1.33879	RPA1
0.226078	1.49923	REL
0.226093	-1.24198	KLC2
0.226125	1.26757	CCAR1
0.226453	-1.3079	MAPK14
0.226643	-1.25329	ILKAP
0.227222	-1.39951	PPP1R18
0.227302	-1.28614	PRRC1
0.227779	1.23836	S100A2
0.227813	1.32395	DEPDC5
0.227865	1.28561	OGFR
0.228294	-1.1306	EIF4G1
0.22833	-1.11002	ANP32A
0.228592	-2.06704	DHX38
0.228615	-1.26942	MKI67IP
0.228664	1.84698	ARHGAP23
0.228707	1.31643	HEPH
0.228848	1.69184	NARFL
0.228926	-1.2348	MRPS34
0.228941	-2.20635	NDUFA11
0.22901	-1.13461	MRPS26
0.229011	1.38403	MAFF
0.229339	1.12171	POLE
0.229341	3.06677	MRPS36
0.229504	1.20929	MCAT
0.229732	-1.11185	PPP1R12A
0.229757	-6.24962	UBE2S
0.229813	-1.39352	CRELD2
0.229871	-1.9871	DDX20
0.229939	-1.2926	ERH
0.229958	1.1588	FH
0.23068	-2.36522	LARP1B
0.230682	-2.03844	ABR
0.230876	1.22045	SUPV3L1
0.231068	-1.28511	THAP11
0.231706	-1.50784	CLCN7
0.231782	-1.32083	XPO5
0.232333	1.24041	DHRS1
0.232448	-1.3536	FAHD2A
0.232744	-1.10043	PAPSS1
0.232809	1.62275	UBLCP1
0.232983	1.25964	HIST1H2BC
0.233308	-4.30894	CNOT6
0.233376	-1.33424	LYPLAL1
0.233414	-1.20032	SLC25A13
0.23399	-1.17618	TXNDC12
0.234042	1.20535	PCLO
0.234138	-1.7969	UQCR11
0.234249	-2.13208	BCL2L13
0.234744	1.50842	GATM
0.235378	1.24525	PLEKHA7
0.23538	1.64658	HIST1H1B
0.235578	-1.54185	ARL6
0.235999	-1.19415	WNK1
0.236299	-1.54438	SF1
0.236338	-1.38168	SBNO1
0.236342	1.34382	GCSH
0.236528	-2.58102	PPP2R1B
0.236768	1.14332	DDIT4
0.236798	-1.75548	MON1B
0.236843	1.8123	VPS45
0.237026	-1.17513	ARPC1A
0.237234	1.6078	PPAT
0.237322	1.12411	GRN
0.237366	1.50699	SSR3
0.237368	1.08311	FKBP5
0.237685	1.085	LARS
0.23779	1.16712	POLR2C
0.237861	-1.62759	EMC4
0.237883	-2.84798	FDFT1
0.237946	-3.35634	STT3A
0.238037	-1.41805	HMBS
0.238459	-1.62476	LYPLA2
0.238791	-1.17002	PDDC1
0.239132	-1.28686	KDM5C
0.239239	-1.91617	MRPS17
0.239308	-1.29994	PPP1R9B
0.239427	-1.15726	DOHH
0.239474	1.35377	NTMT1
0.2397	2.16991	GCFC1
0.240305	-1.42722	YIF1A
0.240365	-2.01471	ARFGEF2
0.240511	-1.21856	TBCD
0.240975	1.54009	NIT1
0.241104	-1.12041	BPHL
0.241301	1.20545	TERF2IP
0.241762	1.32899	CD99
0.242007	1.24939	PRPS1
0.24201	-1.18976	ADSS
0.242014	-3.60672	DCAF7
0.242368	-1.54184	MTRR
0.242399	3.6018	HIST2H2BF
0.242426	-1.68176	RIF1
0.242614	-1.52197	LAMB1
0.242853	-1.2554	NOL8
0.243075	-1.35888	COPS3
0.243146	-1.27053	CALR
0.243225	-1.17069	ARHGAP12
0.243359	-1.3424	COPS8
0.243918	-1.45914	DIS3L2
0.243948	-1.54889	ITCH
0.243973	-1.86143	SESTD1
0.244073	1.28699	TRNT1
0.244145	-1.57375	A2ML1
0.244435	1.94928	COQ6
0.244467	-1.27506	U2AF2
0.24473	-1.67965	OSBPL3
0.244786	-2.56197	NIP7
0.24541	-4.50809	ORMDL2
0.245524	-1.2505	TAP1
0.245572	1.24575	RPL7L1
0.245712	2.23847	EXOG
0.245962	-1.35611	TRIM32
0.246171	-1.28959	SF1
0.246203	-1.71469	GLRX
0.246448	2.07429	C3orf38
0.246715	-1.11884	YWHAZ
0.246915	1.57191	GNB1L
0.247302	1.21592	GMPR2
0.247456	1.31537	ELMSAN1
0.247668	-3.25384	TRAPPC2L
0.247872	-1.53541	POLD2
0.247994	1.64313	FRMD8
0.24809	-1.39034	CTSL1
0.248486	-4.00217	ASNS
0.248664	1.22512	RPL27
0.248739	1.17305	ZC3H14
0.248893	-1.1368	COPS4
0.249303	-1.42637	CPSF4
0.24968	-1.434	VPS16
0.249693	-1.43398	EXOSC5
0.249894	-1.19614	ARFIP1
0.250018	-1.58264	RWDD4
0.25012	-1.18819	POLR2B
0.250136	1.38927	NUDT18
0.250373	-1.47616	NUP37
0.250409	-2.93432	IFI30
0.250766	1.45561	HIST1H1C
0.250857	-2.04211	MINOS1
0.25102	-1.80853	SRC
0.251313	1.36361	SERBP1
0.251374	-1.31463	CPD
0.251435	1.60299	ZNF672
0.251471	-1.35196	DBNL
0.251912	1.46489	ACAP2
0.252005	-1.34243	METTL16
0.25206	-3.66	HIST1H3A
0.252267	1.52025	HIST2H2BD
0.252308	-1.43105	ZFC3H1
0.25234	1.46812	JUP
0.252428	1.41673	PDPR
0.252494	1.23406	SMG1
0.253011	-1.31194	ACP2
0.253218	-1.40994	C2orf49
0.253418	-1.1414	SF3B3
0.253568	-1.29329	GLMN
0.253578	-1.43114	POLG2
0.253699	1.24573	LZTFL1
0.253703	1.49223	L2HGDH
0.253719	-1.31604	GAN
0.253824	-1.56142	CDC42BPG
0.253851	1.1751	ANXA2
0.2541	1.80116	PUSL1
0.254265	-1.26145	PCBP2
0.254437	-1.26966	VAT1
0.254449	-2.27322	PHAX
0.254701	-1.28791	PKM
0.254846	5.77874	MADD
0.254916	-1.45979	DUS2L
0.254923	-1.15217	ITGA3
0.255228	1.28814	SNX2
0.255254	-1.39591	TOMM22
0.255389	1.40881	TOR4A
0.255807	-1.24187	CSTF2
0.255819	1.32267	PPM1F
0.255864	-1.41163	ATG5
0.256153	-1.33591	GATAD2B
0.256716	-1.57926	ACSL1
0.257429	-1.42862	GLTSCR2
0.257598	-1.42993	POLR2F
0.257653	1.2154	WDFY3
0.257665	-1.44056	ARHGEF18
0.258106	-1.86607	TFAP2A
0.258144	1.56878	MINK1
0.258194	-1.25712	AP4M1
0.258799	-1.38015	CASP4
0.258898	-1.57898	HEXA
0.25894	-2.66631	GMPPA
0.259101	-1.22437	MPHOSPH6
0.259779	-1.25476	BCAP31
0.259797	2.09411	ARHGEF5
0.259863	1.26274	TRA2B
0.259897	1.16222	SGK196
0.259974	-1.10726	CAPN2
0.260041	-1.2915	NME3
0.260239	-1.49536	PLCG1
0.260455	3.52243	IL1RN
0.260521	-1.39146	MYOF
0.260755	1.25486	CTPS2
0.261241	-1.19441	ESF1
0.261576	2.04571	ING4
0.26165	-1.20904	HNRNPA2B1
0.261935	-1.20696	ZADH2
0.26205	1.81034	UBE2L3
0.262107	-1.13296	ALG1
0.262132	1.78714	MAPK9
0.262417	-1.18194	MARCH5
0.262493	1.18509	CUL4A
0.262609	-1.18803	RAC1
0.26267	1.18833	DIDO1
0.262817	-1.28332	DHX36
0.263126	1.05001	ABCC10
0.263248	-1.73684	COG7
0.26326	-1.14832	LARP1
0.263438	1.43253	LIG3
0.263615	1.30146	GPT2
0.263842	-1.29552	PIR
0.263942	1.54107	SCRIB
0.263974	-1.37472	TOMM70A
0.264298	1.08712	PYCRL
0.264304	-2.17423	UBXN8
0.264515	1.60511	CBFB
0.264686	1.44595	PGAM5
0.264706	1.93202	ACADSB
0.26479	-1.12097	SPTBN2
0.264808	1.19108	DARS2
0.26485	-1.73479	PHYH
0.265108	-1.03756	MAP2K7
0.265297	-1.5605	DEGS1
0.265359	-1.91347	DTX3L
0.265578	1.11754	SFPQ
0.265678	-1.17591	BAG3
0.265844	-1.28582	EIF4A3
0.265856	-1.53264	XAB2
0.266026	1.8544	CENPV
0.266276	-1.12981	TOP3A
0.266639	1.17002	SLC3A2
0.266693	-1.37246	SCARB1
0.266818	1.15464	COX6A1P2
0.266839	-1.57583	TAF7
0.266874	2.92338	LLPH
0.266916	1.77451	GBA
0.266962	1.30376	PPIG
0.267235	-1.6745	MAGOH
0.267293	-1.34305	TNFAIP8L3
0.267325	1.18096	MYH10
0.267364	-1.86667	TUBGCP6
0.26737	1.77643	PLEKHA1
0.267563	-1.76729	TRAPPC8
0.267699	-1.82019	MYCBP2
0.267995	-1.38333	CARHSP1
0.268255	-1.94913	MED1
0.268441	1.41337	CDK5RAP1
0.268779	1.66348	SDF2
0.268821	-1.72135	NUP210
0.268912	1.20255	YIPF6
0.268941	-1.18135	UBAC1
0.26897	-1.2269	MRPS14
0.269182	-1.79122	RCOR1
0.269228	1.15045	PNPT1
0.26959	-1.4095	PRPF18
0.269723	1.62654	HMHA1
0.269848	1.15459	SORD
0.26988	1.02937	CDK5
0.270034	-2.70981	JUN
0.270036	1.34218	FIBP
0.270091	2.99853	PQBP1
0.270116	-1.38116	EBP
0.27024	1.42518	KRT13
0.271188	-1.56898	COQ7
0.271339	-1.18019	NAA50
0.27143	1.32743	HOMER1
0.271506	1.27835	NAB2
0.271506	-1.40462	PPIP5K2
0.271646	-1.18056	PARP9
0.271818	-1.10828	CORO7
0.271992	-1.83301	YTHDC2
0.272194	1.18811	RPL34
0.272471	-1.11697	UROD
0.272579	-2.35491	SLC27A3
0.272585	-1.224	CTBP1
0.272605	-1.27916	THOC3
0.2727	-1.15949	FRG1
0.272761	-1.30747	SCAMP1
0.273279	-1.69578	DNM1L
0.273308	-1.59987	RRAGB
0.273392	-1.31391	TNPO2
0.27351	-1.52301	TUBA1C
0.273732	-1.2211	ARMC6
0.273791	-3.69028	FAM81B
0.2741	-2.27571	MYO5B
0.274308	1.10501	MRPS31
0.274722	1.42342	BOD1L1
0.274975	-1.41604	RRAS
0.275002	-1.66753	SHARPIN
0.27501	-1.37264	CCNT1
0.27527	-2.44087	CDK18
0.275304	-1.19597	DDX41
0.275309	-1.23569	RAN
0.27558	-2.37027	INTS6
0.275789	-1.71609	C21orf33
0.275975	-1.28568	THG1L
0.276055	1.2044	DAK
0.27615	-1.45029	ZER1
0.27633	-1.44113	CGGBP1
0.276408	-1.18469	NIPBL
0.276456	-1.18128	DARS
0.276594	-1.25935	SH3D19
0.276595	-1.43264	SNX17
0.276604	-1.37639	FAM105B
0.276658	1.34605	GOLGA7
0.276708	1.35827	ASS1
0.277294	-1.44297	MRPL40
0.277309	-1.52072	CIRBP
0.277481	-1.18527	KIAA1279
0.277841	-2.15804	WDHD1
0.278325	-1.28297	TMEM165
0.278559	-1.16767	TMOD2
0.278643	1.22075	DHX57
0.278926	-1.68599	ELMOD2
0.279033	-1.28954	CLUH
0.279165	1.15754	ORC2
0.279229	1.29163	MED12
0.279264	-1.67622	NUP205
0.279531	-1.99586	GPX8
0.279537	1.12094	PTK2
0.279713	1.29424	ITM2B
0.279896	-1.81696	BOLA1
0.280173	1.26561	SCRIB
0.280896	1.30853	ERCC3
0.281056	-1.81146	NDC80
0.281213	1.59591	PSMA1
0.281336	1.19621	ESD
0.28175	2.11097	RFC3
0.281771	1.3604	EOGT
0.28194	-1.15679	XPNPEP3
0.281968	2.80382	DHRS2
0.282187	-1.28908	CDK12
0.282326	2.36356	ARPC5L
0.282498	1.42852	TTPAL
0.282736	1.28053	CPSF4L
0.282904	-2.02554	UBA52
0.282916	-1.37392	BAIAP2L1
0.283057	1.52251	ALDH6A1
0.283279	-1.28661	CSE1L
0.283393	1.09282	TSC2
0.283452	1.17729	ARPC4
0.283507	1.23954	BRD2
0.283651	-1.88247	MRPS21
0.283694	-1.77037	TCP11L1
0.283846	1.16024	HSD17B4
0.283916	-2.23902	CNOT11
0.284172	1.93968	MYO1D
0.285201	1.34516	ARID2
0.285445	-1.63227	HEXB
0.285564	1.97828	POU2F3
0.286058	1.29475	CHCHD4
0.286393	-1.63273	PIK3R2
0.286817	-1.18346	VPS8
0.286844	-1.23183	SARS
0.286916	-1.16709	MRPL23
0.286966	-1.40281	TRAPPC11
0.28744	-1.3773	METTL7A
0.287614	-1.19024	TTL
0.287638	-1.12551	DHX32
0.2877	-1.34701	RELA
0.287771	1.62663	FIG4
0.287901	1.1825	SEC23A
0.288004	-1.43232	DUSP23
0.288241	-1.43277	ZNF326
0.288897	1.70085	BET1L
0.289093	1.63261	NDUFC2
0.289186	-1.15432	COPB2
0.289447	1.6262	UTP23
0.289462	-1.16464	NAP1L4
0.289493	1.55504	GLUD1
0.289517	-1.19507	UBAP2L
0.289653	1.18974	SMG9
0.289722	-2.47151	IPO11
0.28996	1.31505	PLXNB2
0.289969	1.81829	CUL7
0.290012	-1.42726	PLEKHG3
0.290027	-1.53547	SPG11
0.290143	1.13398	MUT
0.290149	1.08529	PCNT
0.290164	-1.7647	TUBAL3
0.290206	1.26311	KAT7
0.290318	1.53878	DVL2
0.290474	1.3227	GUK1
0.290476	-1.34516	SLC52A2
0.290576	1.66361	PLEKHF2
0.290688	-1.29173	TBC1D1
0.290689	-1.27601	TCF25
0.29082	-1.26414	IRF9
0.291033	-1.25425	APOOL
0.291321	-1.18592	ABCC4
0.291483	1.55603	SCO1
0.291565	-1.15299	RPLP0
0.291852	-1.54499	BAP1
0.29196	-1.28179	C11orf73
0.292004	2.52743	PTER
0.292082	-1.06543	VARS
0.2924	1.56826	IP6K1
0.292415	1.23951	DDX39A
[truncated: 5,296 more rows]
